# Supplementary material for: Hope for the Best or Prepare for the Worst? Towards a Spatial Cognitive Bias Test for Mice
Source: PLoS One. 2014 Aug 19;9(8):e105431. doi: 10.1371/journal.pone.0105431 (PMC4138164; doi:10.1371/journal.pone.0105431)
Supplement: File S1 — Raw data. Excel file containing all data underlying the findings described in the article with sheet one containing the data of experiment I, sheet two containing the data of experiment III, and sheet three containing the data of experiment III. (XLSX) [file pone.0105431.s001.xlsx]

## Sheet: dataset experiment I
animal ID	treatment	training day	trial number	trial outcome	trial type	latency to reach the arm [s]	latency to reach the hole [s]	percentage of time spent at the hole [%]
84	optimistically-trained	1	1	positive	training	8.6	9.7	16.5
118	optimistically-trained	1	1	positive	training	6.7	24.3	17.3333
119	optimistically-trained	1	1	positive	training	12.6	13.4	29.1111
122	optimistically-trained	1	1	positive	training	7.1	7.8	12.4444
123	optimistically-trained	1	1	positive	training	69.4	70.9	20.1111
126	optimistically-trained	1	1	positive	training	12.9	13.7	49.2222
127	optimistically-trained	1	1	positive	training	5.4	6.4	54.8077
81	pessimistically-trained	1	1	negative	training	7.1	9.1	0.666667
82	pessimistically-trained	1	1	negative	training	9.2	10	1.33333
83	pessimistically-trained	1	1	negative	training	149.4	151.7	0.333333
120	pessimistically-trained	1	1	negative	training	17.1	19.9	0.666667
121	pessimistically-trained	1	1	negative	training	11.5	13.7	2.27778
125	pessimistically-trained	1	1	negative	training	7.6	8.5	1.5
128	pessimistically-trained	1	1	negative	training	10.4	11.1	1.16667
84	optimistically-trained	1	2	positive	training	12	13.9	45.6322
118	optimistically-trained	1	2	positive	training	13.6	16.4	23.6667
119	optimistically-trained	1	2	positive	training	28.9	31.8	11.6915
122	optimistically-trained	1	2	positive	training	14.9	15.7	22.5564
123	optimistically-trained	1	2	positive	training	7.2	7.8	18.9394
126	optimistically-trained	1	2	positive	training	10.9	13.2	37.3596
127	optimistically-trained	1	2	positive	training	6.4	7.3	19.0083
81	pessimistically-trained	1	2	negative	training	70.9	180	0
82	pessimistically-trained	1	2	negative	training	84.3	86	1.66667
83	pessimistically-trained	1	2	negative	training	7.7	9	0.333333
120	pessimistically-trained	1	2	negative	training	9.4	11.1	0.166667
121	pessimistically-trained	1	2	negative	training	5.6	6.9	1.22222
125	pessimistically-trained	1	2	negative	training	8.7	10.3	0.166667
128	pessimistically-trained	1	2	negative	training	6.8	7.5	1.77778
84	optimistically-trained	1	3	positive	training	11.4	12.9	27.2321
118	optimistically-trained	1	3	positive	training	7.9	8.9	57.7023
119	optimistically-trained	1	3	positive	training	18	18.9	9.95851
122	optimistically-trained	1	3	positive	training	14.1	15.4	27.0161
123	optimistically-trained	1	3	positive	training	16.9	17.9	28
126	optimistically-trained	1	3	positive	training	8.4	10	55.5556
127	optimistically-trained	1	3	positive	training	5.4	5.9	13.1868
81	pessimistically-trained	1	3	negative	training	45	45	0
82	pessimistically-trained	1	3	negative	training	45	45	0
83	pessimistically-trained	1	3	negative	training	11.6	15.1	0.222222
120	pessimistically-trained	1	3	negative	training	45	45	0
121	pessimistically-trained	1	3	negative	training	10.6	12.2	0.888889
125	pessimistically-trained	1	3	negative	training	45	45	0
128	pessimistically-trained	1	3	negative	training	11.8	45	0
84	optimistically-trained	1	4	positive	training	6.4	7.4	24.6154
118	optimistically-trained	1	4	positive	training	7.2	8.7	23.9437
119	optimistically-trained	1	4	positive	training	19	20.3	7.05882
122	optimistically-trained	1	4	positive	training	5.6	7.2	14.8437
123	optimistically-trained	1	4	positive	training	4.9	6.7	13.2075
126	optimistically-trained	1	4	positive	training	11.5	12.4	11.3772
127	optimistically-trained	1	4	positive	training	6.5	7.1	20.339
81	pessimistically-trained	1	4	negative	training	45	45	0
82	pessimistically-trained	1	4	negative	training	0	23.6	0.888889
83	pessimistically-trained	1	4	negative	training	3.7	5.9	0.222222
120	pessimistically-trained	1	4	negative	training	14	45	0
121	pessimistically-trained	1	4	negative	training	10.4	11.9	0.888889
125	pessimistically-trained	1	4	negative	training	45	45	0
128	pessimistically-trained	1	4	negative	training	7.2	45	0
84	optimistically-trained	1	5	positive	training	8.6	9.3	15.0376
118	optimistically-trained	1	5	positive	training	4	4.6	33.0275
119	optimistically-trained	1	5	positive	training	5.3	6	19.6262
122	optimistically-trained	1	5	positive	training	6.7	7.7	22
123	optimistically-trained	1	5	positive	training	8.4	9.2	16.6667
126	optimistically-trained	1	5	positive	training	9.9	11	6.84932
127	optimistically-trained	1	5	positive	training	10.4	10.8	5.7971
81	pessimistically-trained	1	5	negative	training	45	45	0
82	pessimistically-trained	1	5	negative	training	10	11.4	1.11111
83	pessimistically-trained	1	5	negative	training	45	45	0
120	pessimistically-trained	1	5	negative	training	30.6	45	0
121	pessimistically-trained	1	5	negative	training	13.1	15.5	1.77778
125	pessimistically-trained	1	5	negative	training	45	45	0
128	pessimistically-trained	1	5	negative	training	9.7	45	0
84	optimistically-trained	2	6	positive	training	5.4	7.4	35.5705
118	optimistically-trained	2	6	positive	training	4.7	7.8	76.4444
119	optimistically-trained	2	6	positive	training	5.4	7.8	27.1523
122	optimistically-trained	2	6	positive	training	15.7	17.7	12.8205
123	optimistically-trained	2	6	positive	training	4.1	5.2	20.8333
126	optimistically-trained	2	6	positive	training	5.3	6.9	24.7934
127	optimistically-trained	2	6	positive	training	4.8	5.8	18.6275
81	pessimistically-trained	2	6	negative	training	45	45	0
82	pessimistically-trained	2	6	negative	training	5.7	10.9	1.33333
83	pessimistically-trained	2	6	negative	training	8.7	45	0
120	pessimistically-trained	2	6	negative	training	12.3	45	0
121	pessimistically-trained	2	6	negative	training	7.7	32.8	0.888889
125	pessimistically-trained	2	6	negative	training	7.4	45	0
128	pessimistically-trained	2	6	negative	training	4.7	45	0
84	optimistically-trained	2	7	positive	training	6.5	7.4	23.6842
118	optimistically-trained	2	7	positive	training	9.9	13.3	19.7778
119	optimistically-trained	2	7	positive	training	10.5	11.5	57.1429
122	optimistically-trained	2	7	positive	training	4.2	5.5	16.0377
123	optimistically-trained	2	7	positive	training	6.4	7.9	33.758
126	optimistically-trained	2	7	positive	training	8.9	10.7	21.118
127	optimistically-trained	2	7	positive	training	4.8	5.5	16.129
81	pessimistically-trained	2	7	negative	training	45	45	0
82	pessimistically-trained	2	7	negative	training	8.8	12.2	8.44444
83	pessimistically-trained	2	7	negative	training	15.6	17.8	3.33333
120	pessimistically-trained	2	7	negative	training	12.8	45	0
121	pessimistically-trained	2	7	negative	training	18.9	22.8	0.888889
125	pessimistically-trained	2	7	negative	training	45	45	0
128	pessimistically-trained	2	7	negative	training	11.9	45	0
84	optimistically-trained	2	8	positive	training	7	8.5	43.1507
118	optimistically-trained	2	8	positive	training	3.6	5.5	36.1538
119	optimistically-trained	2	8	positive	training	3.5	7.2	46.8889
122	optimistically-trained	2	8	positive	training	3.6	4.6	21.6867
123	optimistically-trained	2	8	positive	training	4.6	6.2	21.1009
126	optimistically-trained	2	8	positive	training	8.4	10.5	23.6842
127	optimistically-trained	2	8	positive	training	3.5	4.1	31.4176
81	pessimistically-trained	2	8	negative	training	45	45	0
82	pessimistically-trained	2	8	negative	training	2	16.3	0.888889
83	pessimistically-trained	2	8	negative	training	9.8	12.7	0.444444
120	pessimistically-trained	2	8	negative	training	18.6	45	0
121	pessimistically-trained	2	8	negative	training	20.9	45	0
125	pessimistically-trained	2	8	negative	training	35.2	45	0
128	pessimistically-trained	2	8	negative	training	4.8	7.7	2.88889
84	optimistically-trained	2	9	positive	training	10.7	11.8	20.8333
118	optimistically-trained	2	9	positive	training	7.8	10.3	52.518
119	optimistically-trained	2	9	positive	training	6.7	8.7	42.2222
122	optimistically-trained	2	9	positive	training	3.1	3.6	16.6667
123	optimistically-trained	2	9	positive	training	6.5	7.9	21.8978
126	optimistically-trained	2	9	positive	training	9	10	50.365
127	optimistically-trained	2	9	positive	training	4	4.7	12.3457
81	pessimistically-trained	2	9	negative	training	45	45	0
82	pessimistically-trained	2	9	negative	training	4.6	5.6	1.33333
83	pessimistically-trained	2	9	negative	training	19.2	26.7	1.33333
120	pessimistically-trained	2	9	negative	training	13.3	45	0
121	pessimistically-trained	2	9	negative	training	11.4	13.3	0.666667
125	pessimistically-trained	2	9	negative	training	45	45	0
128	pessimistically-trained	2	9	negative	training	9.4	14.5	1.77778
84	optimistically-trained	2	10	positive	training	10.2	11	16
118	optimistically-trained	2	10	positive	training	8.3	9.8	26.506
119	optimistically-trained	2	10	positive	training	6.9	9	45.7778
122	optimistically-trained	2	10	positive	training	4.1	5	26.2222
123	optimistically-trained	2	10	positive	training	7.5	8.5	14.2857
126	optimistically-trained	2	10	positive	training	5.1	7.7	49.6503
127	optimistically-trained	2	10	positive	training	3.4	4.8	39.8551
81	pessimistically-trained	2	10	negative	training	45	45	0
82	pessimistically-trained	2	10	negative	training	4.4	5.7	4.44444
83	pessimistically-trained	2	10	negative	training	21	45	0
120	pessimistically-trained	2	10	negative	training	5.1	45	0
121	pessimistically-trained	2	10	negative	training	11.9	45	0
125	pessimistically-trained	2	10	negative	training	8.8	45	0
128	pessimistically-trained	2	10	negative	training	15.3	45	0
84	optimistically-trained	2	11	positive	training	11	11.8	21.2644
118	optimistically-trained	2	11	positive	training	4.5	13.9	32.7869
119	optimistically-trained	2	11	positive	training	45	0	58.7912
122	optimistically-trained	2	11	positive	training	3.3	3.9	23.1707
123	optimistically-trained	2	11	positive	training	5.5	6.8	19.5545
126	optimistically-trained	2	11	positive	training	9.7	10.8	8.4507
127	optimistically-trained	2	11	positive	training	11.2	12.2	20.4444
81	pessimistically-trained	2	11	negative	training	45	45	0
82	pessimistically-trained	2	11	negative	training	15.6	16.4	10
83	pessimistically-trained	2	11	negative	training	11.2	34.8	1.11111
120	pessimistically-trained	2	11	negative	training	45	45	0
121	pessimistically-trained	2	11	negative	training	11.4	35.8	2.44444
125	pessimistically-trained	2	11	negative	training	9.4	45	0
128	pessimistically-trained	2	11	negative	training	45	45	0
84	optimistically-trained	3	12	positive	training	4.6	5.7	43.0769
118	optimistically-trained	3	12	positive	training	5.3	6.2	32.8244
119	optimistically-trained	3	12	positive	training	4.5	6.4	43.8424
122	optimistically-trained	3	12	positive	training	7.4	8.4	8.62069
123	optimistically-trained	3	12	positive	training	4.6	5.2	20
126	optimistically-trained	3	12	positive	training	7.1	7.9	20.4724
127	optimistically-trained	3	12	positive	training	6.9	7.6	18.3333
81	pessimistically-trained	3	12	negative	training	27.9	45	0
82	pessimistically-trained	3	12	negative	training	14	15.9	2.88889
83	pessimistically-trained	3	12	negative	training	14.7	17.9	1.11111
120	pessimistically-trained	3	12	negative	training	15.5	45	0
121	pessimistically-trained	3	12	negative	training	7.7	20.9	2.66667
125	pessimistically-trained	3	12	negative	training	9.1	12.7	0.444444
128	pessimistically-trained	3	12	negative	training	5.8	45	0
84	optimistically-trained	3	13	positive	training	10.4	13.1	18
118	optimistically-trained	3	13	positive	training	7.7	8.6	16.6667
119	optimistically-trained	3	13	positive	training	6.3	7.6	11.6438
122	optimistically-trained	3	13	positive	training	3.3	4.3	36.1905
123	optimistically-trained	3	13	positive	training	6.6	7.4	21.1111
126	optimistically-trained	3	13	positive	training	7.8	9.5	18.9448
127	optimistically-trained	3	13	positive	training	8.4	9	15.3333
81	pessimistically-trained	3	13	negative	training	18.3	22.9	1.11111
82	pessimistically-trained	3	13	negative	training	0	6.4	2
83	pessimistically-trained	3	13	negative	training	4.9	39.8	0.666667
120	pessimistically-trained	3	13	negative	training	45	45	0
121	pessimistically-trained	3	13	negative	training	8.4	9.9	2.66667
125	pessimistically-trained	3	13	negative	training	15	45	0
128	pessimistically-trained	3	13	negative	training	6.6	45	0
84	optimistically-trained	3	14	positive	probe	49.5	52.3	7.83333
118	optimistically-trained	3	14	positive	probe	8.2	9.7	42.5
119	optimistically-trained	3	14	positive	probe	7.3	8.5	45.3333
122	optimistically-trained	3	14	positive	probe	5.7	6.7	49.8333
123	optimistically-trained	3	14	positive	probe	10	11.4	43.3333
126	optimistically-trained	3	14	positive	probe	11.3	13.3	19.1667
127	optimistically-trained	3	14	positive	probe	14.2	15.1	29.3333
81	pessimistically-trained	3	14	negative	probe	49.7	54.6	6.16667
82	pessimistically-trained	3	14	negative	probe	18.1	21.4	26.3333
83	pessimistically-trained	3	14	negative	probe	23.8	26.8	26.6667
120	pessimistically-trained	3	14	negative	probe	11.7	43.2	8.5
121	pessimistically-trained	3	14	negative	probe	10.9	12.2	39.6667
125	pessimistically-trained	3	14	negative	probe	60	60	0
128	pessimistically-trained	3	14	negative	probe	8.7	14.5	8.5

## Sheet: dataset experiment II
animal ID	group	training day	trial number	trial outcome	trial type	latency to reach the arm [s]	latency to reach the hole [s]	percentage of time spent at the hole [%]
31	near-negative	1	1	positive	training	14	15.9	13.3333
32	near-negative	1	1	positive	training	11.8	13.4	17.8889
33	near-negative	1	1	positive	training	13.5	15.1	12.4444
34	near-negative	1	1	positive	training	5.5	6.6	15.3333
35	central	1	1	positive	training	180	180	0
36	central	1	1	positive	training	15.4	17.4	36.2357
37	central	1	1	positive	training	33.6	34.9	20.5
38	central	1	1	positive	training	11.7	12.8	26.7222
39	near-positive	1	1	positive	training	33.9	37.7	16.5
40	near-positive	1	1	positive	training	15.2	16	38.0556
41	near-positive	1	1	positive	training	180	180	0
42	near-positive	1	1	positive	training	14	15	21.1667
43	central	1	1	positive	training	11.1	16.6	12.3889
44	central	1	1	positive	training	100.4	102	12.6111
45	central	1	1	positive	training	11.1	13.5	2.22222
46	central	1	1	positive	training	25.6	27.2	14.1667
47	near-negative	1	1	positive	training	180	180	0
48	near-negative	1	1	positive	training	28.4	29.5	14.8333
49	near-negative	1	1	positive	training	15.5	17	11.1667
50	near-negative	1	1	positive	training	129.9	131	4.11111
51	central	1	1	positive	training	13.2	16.3	9.5
52	central	1	1	positive	training	32.7	34.7	2.27778
53	central	1	1	positive	training	32.8	34.8	2.27778
54	central	1	1	positive	training	54.6	56.6	14.6078
55	near-positive	1	1	positive	training	74.2	76	8.16667
56	near-positive	1	1	positive	training	15.6	16.7	26.3889
57	near-positive	1	1	positive	training	9.4	12.2	2.94444
58	near-positive	1	1	positive	training	151.9	152.7	9.61111
59	near-positive	1	1	positive	training	180	180	0
60	near-positive	1	1	positive	training	42	43.1	25.6906
61	near-negative	1	1	positive	training	9.4	11.8	24
62	near-negative	1	1	positive	training	19.6	21.3	20.7778
63	near-negative	1	1	positive	training	180	180	0
64	near-negative	1	1	positive	training	17.7	18.8	29.2181
65	near-positive	1	1	positive	training	101	103.7	2.55556
66	near-positive	1	1	positive	training	180	180	0
31	near-negative	1	2	positive	training	4.7	7.2	27.1493
32	near-negative	1	2	positive	training	15.9	19.3	5.33333
33	near-negative	1	2	positive	training	6.8	8.5	25.5034
34	near-negative	1	2	positive	training	3.3	4.1	26
35	central	1	2	positive	training	147.6	152	3.87454
36	central	1	2	positive	training	7.6	8.5	23.1884
37	central	1	2	positive	training	4.4	6.4	29.0598
38	central	1	2	positive	training	6.1	7	23.3083
39	near-positive	1	2	positive	training	24.9	26.2	21.466
40	near-positive	1	2	positive	training	13.4	15.3	22.956
41	near-positive	1	2	positive	training	47.3	52.3	32.1111
42	near-positive	1	2	positive	training	23.8	24.7	18.5484
43	central	1	2	positive	training	26.5	132.8	5.7971
44	central	1	2	positive	training	22.1	25.7	18.2058
45	central	1	2	positive	training	134.2	138.5	6.3185
46	central	1	2	positive	training	44.7	48.1	10
47	near-negative	1	2	positive	training	119.5	122.6	10.9249
48	near-negative	1	2	positive	training	64.6	67.9	13.8333
49	near-negative	1	2	positive	training	16.8	20.1	10.8949
50	near-negative	1	2	positive	training	15.6	17.1	15.8798
51	central	1	2	positive	training	22.4	25.1	18.7683
52	central	1	2	positive	training	22.5	25	19.2308
53	central	1	2	positive	training	105.8	110.5	6.49137
54	central	1	2	positive	training	10.5	11.5	11.9318
55	near-positive	1	2	positive	training	6.8	10.2	38.5396
56	near-positive	1	2	positive	training	6.2	7.7	29.2683
57	near-positive	1	2	positive	training	11.2	14.3	26.2097
58	near-positive	1	2	positive	training	75.4	76.6	51.3333
59	near-positive	1	2	positive	training	11	12.8	35.8108
60	near-positive	1	2	positive	training	8.1	9	19.3939
61	near-negative	1	2	positive	training	38.3	41.9	15.8951
62	near-negative	1	2	positive	training	19.4	23.6	11.7264
63	near-negative	1	2	positive	training	59.6	61.5	14.9045
64	near-negative	1	2	positive	training	6.7	9	24
65	near-positive	1	2	positive	training	180	180	0
66	near-positive	1	2	positive	training	13	14.5	21.7195
31	near-negative	1	3	positive	training	7.5	8.4	28.3871
32	near-negative	1	3	positive	training	60	60	0
33	near-negative	1	3	positive	training	4.4	5.6	47.8927
34	near-negative	1	3	positive	training	2.6	3.6	20.3704
35	central	1	3	positive	training	7.3	10	22.0859
36	central	1	3	positive	training	3.5	4.4	39.0909
37	central	1	3	positive	training	7.4	8.6	26.2069
38	central	1	3	positive	training	4	5.4	28.5714
39	near-positive	1	3	positive	training	4.6	5.6	38.2812
40	near-positive	1	3	positive	training	10.1	11.5	23.6641
41	near-positive	1	3	positive	training	11.4	12.7	45
42	near-positive	1	3	positive	training	5.2	6.3	34.3629
43	central	1	3	positive	training	8.8	10.4	22.7513
44	central	1	3	positive	training	51.3	60	0
45	central	1	3	positive	training	4.8	6.7	28.4722
46	central	1	3	positive	training	9.6	13.1	10.8333
47	near-negative	1	3	positive	training	6.3	8	42.1965
48	near-negative	1	3	positive	training	60	60	0
49	near-negative	1	3	positive	training	3	4.1	23.1707
50	near-negative	1	3	positive	training	60	60	0
51	central	1	3	positive	training	8.1	9.4	28.5714
52	central	1	3	positive	training	8	9.3	13.7931
53	central	1	3	positive	training	6.3	7.7	37.1951
54	central	1	3	positive	training	4	5.2	17.2131
55	near-positive	1	3	positive	training	10.9	13.8	36.8333
56	near-positive	1	3	positive	training	11.2	12.2	20.603
57	near-positive	1	3	positive	training	10.2	12.1	27.2321
58	near-positive	1	3	positive	training	60	60	0
59	near-positive	1	3	positive	training	6.5	7.6	30.7692
60	near-positive	1	3	positive	training	4.6	5.9	26.4286
61	near-negative	1	3	positive	training	6.3	7.9	65.1297
62	near-negative	1	3	positive	training	11.8	13.7	9.89011
63	near-negative	1	3	positive	training	6.8	7.6	25.9259
64	near-negative	1	3	positive	training	5.5	8.1	23.1884
65	near-positive	1	3	positive	training	3.8	5.9	22.0339
66	near-positive	1	3	positive	training	9.5	11.7	14.7239
31	near-negative	1	4	positive	training	5.5	6.6	26.6667
32	near-negative	1	4	positive	training	60	60	0
33	near-negative	1	4	positive	training	9.1	10	26.1667
34	near-negative	1	4	positive	training	60	60	0
35	central	1	4	positive	training	6.5	8.3	21.0938
36	central	1	4	positive	training	2	3	25.3333
37	central	1	4	positive	training	2.7	3.8	46.2185
38	central	1	4	positive	training	4.6	5.3	27.1845
39	near-positive	1	4	positive	training	2.8	3.5	25.3731
40	near-positive	1	4	positive	training	5	5.7	36.9485
41	near-positive	1	4	positive	training	7.1	10	22.8188
42	near-positive	1	4	positive	training	12.7	14.3	14.7982
43	central	1	4	positive	training	2.9	4.2	43.3962
44	central	1	4	positive	training	4	6.3	20.9677
45	central	1	4	positive	training	13	14.3	10.4545
46	central	1	4	positive	training	59.2	60	0
47	near-negative	1	4	positive	training	5.6	7.1	31.5385
48	near-negative	1	4	positive	training	60	60	0
49	near-negative	1	4	positive	training	5.4	7	18.3486
50	near-negative	1	4	positive	training	3.6	4.5	36.1111
51	central	1	4	positive	training	12.9	14.4	12.5
52	central	1	4	positive	training	5.4	6.5	16.0377
53	central	1	4	positive	training	7.9	8.9	20.979
54	central	1	4	positive	training	6.1	20.8	9.02527
55	near-positive	1	4	positive	training	5	7.1	19.1781
56	near-positive	1	4	positive	training	3.2	4	34.7368
57	near-positive	1	4	positive	training	4.3	5.5	19.2982
58	near-positive	1	4	positive	training	60	60	0
59	near-positive	1	4	positive	training	60	60	0
60	near-positive	1	4	positive	training	5.7	6.7	19.2037
61	near-negative	1	4	positive	training	5.9	6.8	40.1198
62	near-negative	1	4	positive	training	5.5	6.6	14.2857
63	near-negative	1	4	positive	training	13.6	14.4	15.8416
64	near-negative	1	4	positive	training	7.4	9	21.9739
65	near-positive	1	4	positive	training	5.8	6.9	21.2389
66	near-positive	1	4	positive	training	6.3	7.6	25.6
31	near-negative	1	5	positive	training	9.2	10.2	13.3803
32	near-negative	1	5	positive	training	60	60	0
33	near-negative	1	5	positive	training	27.9	29.3	16.3333
34	near-negative	1	5	positive	training	60	60	0
35	central	1	5	positive	training	33.6	35.9	22.6667
36	central	1	5	positive	training	6.4	7.8	81.5
37	central	1	5	positive	training	5.4	22.7	26.5
38	central	1	5	positive	training	3	3.9	31.8396
39	near-positive	1	5	positive	training	2.9	3.8	32.2196
40	near-positive	1	5	positive	training	5.3	6.1	14.5631
41	near-positive	1	5	positive	training	8.2	9.8	35.6784
42	near-positive	1	5	positive	training	3.4	5.2	17.8333
43	central	1	5	positive	training	18.2	19.5	14.8594
44	central	1	5	positive	training	3.9	5	29.4643
45	central	1	5	positive	training	12.5	14.3	13.7566
46	central	1	5	positive	training	31.2	33	20.3333
47	near-negative	1	5	positive	training	22.3	23.7	17.9012
48	near-negative	1	5	positive	training	60	60	0
49	near-negative	1	5	positive	training	14.9	16.9	22.49
50	near-negative	1	5	positive	training	4.4	6	16.8067
51	central	1	5	positive	training	54.1	55.1	6.83333
52	central	1	5	positive	training	5.2	6.3	26.6055
53	central	1	5	positive	training	6.1	7	20.339
54	central	1	5	positive	training	15.9	17.2	8.51064
55	near-positive	1	5	positive	training	6.8	8.1	4.66667
56	near-positive	1	5	positive	training	2.8	3.7	37.3333
57	near-positive	1	5	positive	training	4.4	5.6	19.5652
58	near-positive	1	5	positive	training	2.3	3	14.1176
59	near-positive	1	5	positive	training	5.9	7.7	33.3333
60	near-positive	1	5	positive	training	12.6	14.2	13.089
61	near-negative	1	5	positive	training	2.4	3.7	22.1607
62	near-negative	1	5	positive	training	1.4	2.2	23.3766
63	near-negative	1	5	positive	training	8.5	9.4	31.8681
64	near-negative	1	5	positive	training	22.7	24	9.68858
65	near-positive	1	5	positive	training	3.1	4.3	21.25
66	near-positive	1	5	positive	training	17.3	18.4	12.2363
31	near-negative	2	6	positive	training	3.7	4.6	27.0833
32	near-negative	2	6	positive	training	45	45	0
33	near-negative	2	6	positive	training	5.5	8	25.5034
34	near-negative	2	6	positive	training	4.9	5.8	24.4094
35	central	2	6	positive	training	4	5	23.0769
36	central	2	6	positive	training	3.7	4.7	89.5556
37	central	2	6	positive	training	3.3	4.6	30
38	central	2	6	positive	training	5.3	6.3	63.4783
39	near-positive	2	6	positive	training	9	10	32.2884
40	near-positive	2	6	positive	training	5.5	6.4	70.2222
41	near-positive	2	6	positive	training	2.6	3.4	40.367
42	near-positive	2	6	positive	training	6.7	7.9	20.8889
43	central	2	6	positive	training	2.5	3.8	46.789
44	central	2	6	positive	training	4.3	5.5	53.6145
45	central	2	6	positive	training	3.3	4.2	28.2353
46	central	2	6	positive	training	5.9	7.4	83.5556
47	near-negative	2	6	positive	training	2.6	3.5	50
48	near-negative	2	6	positive	training	45	45	0
49	near-negative	2	6	positive	training	4.3	5.9	23.7113
50	near-negative	2	6	positive	training	3.6	4.7	37.6
51	central	2	6	positive	training	8.8	10.1	43.0556
52	central	2	6	positive	training	4	5.2	25
53	central	2	6	positive	training	3.8	5	25.2632
54	central	2	6	positive	training	6.4	7.7	24.6154
55	near-positive	2	6	positive	training	5.4	6.7	33.5484
56	near-positive	2	6	positive	training	5.5	6.4	33.1111
57	near-positive	2	6	positive	training	4.5	5.7	29.8077
58	near-positive	2	6	positive	training	9.2	9.8	22.5806
59	near-positive	2	6	positive	training	4.1	4.9	30.0971
60	near-positive	2	6	positive	training	5.4	6.4	23.6364
61	near-negative	2	6	positive	training	5.6	6.8	37.5556
62	near-negative	2	6	positive	training	4.9	6.2	37.1212
63	near-negative	2	6	positive	training	6	6.7	27.7778
64	near-negative	2	6	positive	training	6.7	8	36.8421
65	near-positive	2	6	positive	training	1.5	2.2	30.3571
66	near-positive	2	6	positive	training	3.9	4.8	30.3922
31	near-negative	2	7	negative	training	9.5	10.4	5.55556
32	near-negative	2	7	negative	training	9.6	11.7	1.55556
33	near-negative	2	7	negative	training	10.6	11.5	4.88889
34	near-negative	2	7	negative	training	4.1	5.1	6.22222
35	central	2	7	negative	training	4.6	6	2
36	central	2	7	negative	training	11.9	12.9	2.88889
37	central	2	7	negative	training	4.7	6.7	6.66667
38	central	2	7	negative	training	4.6	6	3.11111
39	near-positive	2	7	negative	training	9.7	10.5	3.77778
40	near-positive	2	7	negative	training	15.6	16.6	2.66667
41	near-positive	2	7	negative	training	5.9	6.9	10.4444
42	near-positive	2	7	negative	training	5.4	6.5	3.33333
43	central	2	7	negative	training	3.1	4.7	1.55556
44	central	2	7	negative	training	23.4	26.1	0.666667
45	central	2	7	negative	training	6.1	7.5	1.77778
46	central	2	7	negative	training	10	11.3	0.666667
47	near-negative	2	7	negative	training	5.5	6.4	5.33333
48	near-negative	2	7	negative	training	17.5	19.2	3.33333
49	near-negative	2	7	negative	training	9.3	10.3	2.44444
50	near-negative	2	7	negative	training	6.5	7.6	2
51	central	2	7	negative	training	21.7	24.1	4.66667
52	central	2	7	negative	training	7.7	8.5	10
53	central	2	7	negative	training	4	6.2	3.11111
54	central	2	7	negative	training	16.4	17.7	2
55	near-positive	2	7	negative	training	6.2	7.1	14.6667
56	near-positive	2	7	negative	training	10.9	12	3.11111
57	near-positive	2	7	negative	training	11.1	12.9	6.44444
58	near-positive	2	7	negative	training	18.4	19.6	6.88889
59	near-positive	2	7	negative	training	6.1	7.8	2.66667
60	near-positive	2	7	negative	training	6.1	7.8	2.66667
61	near-negative	2	7	negative	training	40.4	41.8	2
62	near-negative	2	7	negative	training	23.3	25	1.77778
63	near-negative	2	7	negative	training	6.1	7.5	10.8889
64	near-negative	2	7	negative	training	5.6	7.5	1.55556
65	near-positive	2	7	negative	training	7.9	9.4	2.88889
66	near-positive	2	7	negative	training	7	8.3	8.88889
31	near-negative	2	8	positive	training	12	12.9	10.4651
32	near-negative	2	8	positive	training	9.5	10.4	19.1111
33	near-negative	2	8	positive	training	9.3	10	9.44882
34	near-negative	2	8	positive	training	4.5	6	13.4831
35	central	2	8	positive	training	15.4	17.4	13.1818
36	central	2	8	positive	training	1.5	2.4	20.7547
37	central	2	8	positive	training	2.5	3.2	23.4375
38	central	2	8	positive	training	2.4	3.1	19.0476
39	near-positive	2	8	positive	training	16.4	17.6	15.4185
40	near-positive	2	8	positive	training	10.5	11.4	16.7665
41	near-positive	2	8	positive	training	12.3	13.5	9.35673
42	near-positive	2	8	positive	training	8.6	9.5	14.1791
43	central	2	8	positive	training	2.8	4.1	24.359
44	central	2	8	positive	training	4.2	5.2	22.8261
45	central	2	8	positive	training	3.5	4.5	17.8082
46	central	2	8	positive	training	11.4	13.4	15.3005
47	near-negative	2	8	positive	training	11.7	12.4	24.4681
48	near-negative	2	8	positive	training	6.2	7.5	21.0084
49	near-negative	2	8	positive	training	11.3	12.4	8.49673
50	near-negative	2	8	positive	training	2.3	3.1	23.7288
51	central	2	8	positive	training	23.7	24.9	12.5402
52	central	2	8	positive	training	5.8	7.7	12.963
53	central	2	8	positive	training	9.8	11.5	11.039
54	central	2	8	positive	training	5.8	6.6	12.9032
55	near-positive	2	8	positive	training	4	5.2	32.4324
56	near-positive	2	8	positive	training	6.3	7.4	33.8235
57	near-positive	2	8	positive	training	7.9	8.9	13.0081
58	near-positive	2	8	positive	training	3.2	4.4	16.2162
59	near-positive	2	8	positive	training	3.9	5	18.5185
60	near-positive	2	8	positive	training	5.8	7.6	19.2982
61	near-negative	2	8	positive	training	20.7	22.2	10.1399
62	near-negative	2	8	positive	training	1.9	2.7	28.0702
63	near-negative	2	8	positive	training	7.9	8.9	31.3609
64	near-negative	2	8	positive	training	11.8	13	8.75
65	near-positive	2	8	positive	training	1.6	2.2	28
66	near-positive	2	8	positive	training	10.6	12.7	11.5854
31	near-negative	2	9	negative	training	19.4	20.7	1.11111
32	near-negative	2	9	negative	training	8.4	10	1.77778
33	near-negative	2	9	negative	training	5.2	6.5	0.888889
34	near-negative	2	9	negative	training	6.5	7.6	0.888889
35	central	2	9	negative	training	6.6	45	0
36	central	2	9	negative	training	5.2	6.3	1.77778
37	central	2	9	negative	training	11.7	15.1	2.44444
38	central	2	9	negative	training	9.2	10.3	0.888889
39	near-positive	2	9	negative	training	45	45	0
40	near-positive	2	9	negative	training	6.3	7.5	0.666667
41	near-positive	2	9	negative	training	37.8	40	1.11111
42	near-positive	2	9	negative	training	5.9	44.5	0.888889
43	central	2	9	negative	training	5.6	7.2	0.666667
44	central	2	9	negative	training	11.3	13.2	1.33333
45	central	2	9	negative	training	11.3	13.2	1.33333
46	central	2	9	negative	training	16	45	0
47	near-negative	2	9	negative	training	2	2.7	3.77778
48	near-negative	2	9	negative	training	10	11.4	0.666667
49	near-negative	2	9	negative	training	18.9	20.8	1.11111
50	near-negative	2	9	negative	training	5.4	7	2.66667
51	central	2	9	negative	training	14.2	15.3	0.888889
52	central	2	9	negative	training	7.9	9.2	1.33333
53	central	2	9	negative	training	8.4	10	0.444444
54	central	2	9	negative	training	30.5	31.8	0.444444
55	near-positive	2	9	negative	training	9.5	10.8	5.77778
56	near-positive	2	9	negative	training	8.7	45	0
57	near-positive	2	9	negative	training	11.4	14.8	3.33333
58	near-positive	2	9	negative	training	11.1	13.5	0.222222
59	near-positive	2	9	negative	training	8.6	9.8	1.11111
60	near-positive	2	9	negative	training	23.1	24.9	1.11111
61	near-negative	2	9	negative	training	6.2	8.7	1.55556
62	near-negative	2	9	negative	training	11.9	45	0
63	near-negative	2	9	negative	training	12.4	14.4	2.88889
64	near-negative	2	9	negative	training	36.3	45	0
65	near-positive	2	9	negative	training	16.6	45	0
66	near-positive	2	9	negative	training	9.2	45	0
31	near-negative	2	10	negative	training	38.1	39.4	0.444444
32	near-negative	2	10	negative	training	7.1	9.1	2.88889
33	near-negative	2	10	negative	training	3.7	5.1	3.55556
34	near-negative	2	10	negative	training	6.7	8.2	0.888889
35	central	2	10	negative	training	5.9	8.3	1.11111
36	central	2	10	negative	training	6.6	45	0
37	central	2	10	negative	training	6.2	9.1	2
38	central	2	10	negative	training	3.7	8.6	0.666667
39	near-positive	2	10	negative	training	22	45	0
40	near-positive	2	10	negative	training	15.4	45	0
41	near-positive	2	10	negative	training	14.2	15.7	0.888889
42	near-positive	2	10	negative	training	4.4	5.6	1.11111
43	central	2	10	negative	training	9.2	10.7	1.33333
44	central	2	10	negative	training	8.9	10.4	1.33333
45	central	2	10	negative	training	10.4	45	0
46	central	2	10	negative	training	45	45	0
47	near-negative	2	10	negative	training	3.4	4.9	0.444444
48	near-negative	2	10	negative	training	3.3	4.7	0.444444
49	near-negative	2	10	negative	training	23.5	25.6	0.444444
50	near-negative	2	10	negative	training	8.2	9.3	1.11111
51	central	2	10	negative	training	4.9	5.9	1.33333
52	central	2	10	negative	training	11.5	13	0.666667
53	central	2	10	negative	training	10.5	12.7	0.444444
54	central	2	10	negative	training	20.3	45	0
55	near-positive	2	10	negative	training	4.9	5.8	9.33333
56	near-positive	2	10	negative	training	17.1	19.3	0.888889
57	near-positive	2	10	negative	training	6.2	45	0
58	near-positive	2	10	negative	training	18.9	21.7	1.11111
59	near-positive	2	10	negative	training	18.5	45	0
60	near-positive	2	10	negative	training	18.6	22.2	1.11111
61	near-negative	2	10	negative	training	21.1	22.8	3.11111
62	near-negative	2	10	negative	training	4.4	45	0
63	near-negative	2	10	negative	training	13.3	14.7	4.88889
64	near-negative	2	10	negative	training	45	45	0
65	near-positive	2	10	negative	training	45	45	0
66	near-positive	2	10	negative	training	13.5	15	1.11111
31	near-negative	2	11	positive	training	2.9	4.1	23.4568
32	near-negative	2	11	positive	training	20.1	21.5	9.09091
33	near-negative	2	11	positive	training	9.6	10.8	7.53425
34	near-negative	2	11	positive	training	6	6.9	23.3645
35	central	2	11	positive	training	8.7	10	17.7778
36	central	2	11	positive	training	1.9	3.3	32.5
37	central	2	11	positive	training	3	5.9	20.2247
38	central	2	11	positive	training	2.5	3.1	24.1379
39	near-positive	2	11	positive	training	8.6	11.2	13.5135
40	near-positive	2	11	positive	training	4.5	5.3	36.1905
41	near-positive	2	11	positive	training	3.2	6.9	31.2
42	near-positive	2	11	positive	training	7	7.9	31.9149
43	central	2	11	positive	training	3.4	4.4	35.5556
44	central	2	11	positive	training	2.2	3.3	35.0649
45	central	2	11	positive	training	3.2	4.2	21.1268
46	central	2	11	positive	training	3.7	5.6	32.2314
47	near-negative	2	11	positive	training	3.2	4	26.087
48	near-negative	2	11	positive	training	2.4	4.7	27.1739
49	near-negative	2	11	positive	training	8.1	10.6	13.0435
50	near-negative	2	11	positive	training	1.4	2.2	28.5714
51	central	2	11	positive	training	13	14.2	30.2632
52	central	2	11	positive	training	3.7	4.8	17.3333
53	central	2	11	positive	training	9.8	11.4	15.1316
54	central	2	11	positive	training	6.6	7.7	21.0084
55	near-positive	2	11	positive	training	6.7	8.6	17.4603
56	near-positive	2	11	positive	training	6.6	8.6	17.7419
57	near-positive	2	11	positive	training	7.7	9.2	15.0794
58	near-positive	2	11	positive	training	2.6	4.1	26.9231
59	near-positive	2	11	positive	training	15.2	16.2	7.8534
60	near-positive	2	11	positive	training	6.3	7.5	33.0882
61	near-negative	2	11	positive	training	11.5	12.7	16.5714
62	near-negative	2	11	positive	training	2.7	3.5	43.956
63	near-negative	2	11	positive	training	15.2	18.4	12.2271
64	near-negative	2	11	positive	training	10.3	12.9	15.2047
65	near-positive	2	11	positive	training	3.9	4.9	17.3333
66	near-positive	2	11	positive	training	9	11.3	10.9589
31	near-negative	3	12	negative	training	6.5	7.8	0.888889
32	near-negative	3	12	negative	training	5.1	18.3	0.888889
33	near-negative	3	12	negative	training	9	10.4	2
34	near-negative	3	12	negative	training	5.5	8.4	1.11111
35	central	3	12	negative	training	8.2	10.4	1.11111
36	central	3	12	negative	training	5.1	6.3	1.33333
37	central	3	12	negative	training	5.1	25.4	2
38	central	3	12	negative	training	6.4	8	0.444444
39	near-positive	3	12	negative	training	6.2	7.6	1.11111
40	near-positive	3	12	negative	training	5.1	15.3	1.11111
41	near-positive	3	12	negative	training	9.1	10.9	26.6667
42	near-positive	3	12	negative	training	7.2	8.5	2
43	central	3	12	negative	training	7.1	8.5	10.6667
44	central	3	12	negative	training	4.8	6.2	2.66667
45	central	3	12	negative	training	6.7	45	0
46	central	3	12	negative	training	3.8	45	0
47	near-negative	3	12	negative	training	15.1	16.8	1.77778
48	near-negative	3	12	negative	training	8	9.4	4
49	near-negative	3	12	negative	training	6.2	8.8	0.666667
50	near-negative	3	12	negative	training	5.9	7	2
51	central	3	12	negative	training	23.8	26.6	1.11111
52	central	3	12	negative	training	6.6	7.6	1.77778
53	central	3	12	negative	training	8.7	10.3	1.11111
54	central	3	12	negative	training	9.7	35.1	1.11111
55	near-positive	3	12	negative	training	7.2	8.7	7.77778
56	near-positive	3	12	negative	training	11.1	13.4	1.11111
57	near-positive	3	12	negative	training	6.2	7.5	2.66667
58	near-positive	3	12	negative	training	14	15	1.77778
59	near-positive	3	12	negative	training	3.6	5	2.44444
60	near-positive	3	12	negative	training	11.5	13	0.888889
61	near-negative	3	12	negative	training	3.8	4.9	6.88889
62	near-negative	3	12	negative	training	10.4	12	0.888889
63	near-negative	3	12	negative	training	3.6	9.5	1.77778
64	near-negative	3	12	negative	training	8.8	45	0
65	near-positive	3	12	negative	training	6.6	8.2	1.77778
66	near-positive	3	12	negative	training	5	7	2.22222
31	near-negative	3	13	negative	training	7.9	9	1.11111
32	near-negative	3	13	negative	training	3.5	4.6	1.11111
33	near-negative	3	13	negative	training	13.9	15.2	1.11111
34	near-negative	3	13	negative	training	29.1	30.6	2.22222
35	central	3	13	negative	training	22.8	24.6	0.888889
36	central	3	13	negative	training	14.3	16	1.55556
37	central	3	13	negative	training	10.7	13.9	5.33333
38	central	3	13	negative	training	9.3	45	0
39	near-positive	3	13	negative	training	8.9	11.2	1.11111
40	near-positive	3	13	negative	training	19.9	21.3	0.666667
41	near-positive	3	13	negative	training	7.8	9.4	2.22222
42	near-positive	3	13	negative	training	2.8	6.1	1.33333
43	central	3	13	negative	training	9.3	13.8	3.77778
44	central	3	13	negative	training	16.1	17	9.77778
45	central	3	13	negative	training	10.4	45	0
46	central	3	13	negative	training	11.3	13.3	1.11111
47	near-negative	3	13	negative	training	11.7	14.5	1.55556
48	near-negative	3	13	negative	training	3.8	4.7	2.66667
49	near-negative	3	13	negative	training	11.7	34.4	1.11111
50	near-negative	3	13	negative	training	6.1	42.7	1.33333
51	central	3	13	negative	training	45	45	0
52	central	3	13	negative	training	5	8.8	1.11111
53	central	3	13	negative	training	27.5	31.1	1.11111
54	central	3	13	negative	training	13.4	45	0
55	near-positive	3	13	negative	training	8.3	32.8	10.4444
56	near-positive	3	13	negative	training	43.4	45	0
57	near-positive	3	13	negative	training	10.6	45	0
58	near-positive	3	13	negative	training	10.7	11.7	0.222222
59	near-positive	3	13	negative	training	8.7	45	0
60	near-positive	3	13	negative	training	12.7	16.8	1.11111
61	near-negative	3	13	negative	training	45	45	0
62	near-negative	3	13	negative	training	20.3	24.5	0.666667
63	near-negative	3	13	negative	training	7.5	10.4	7.55556
64	near-negative	3	13	negative	training	19.9	22.7	1.11111
65	near-positive	3	13	negative	training	9.8	18.9	9.33333
66	near-positive	3	13	negative	training	10.1	14.1	14.2222
31	near-negative	3	14	positive	training	1.8	2.6	31.5068
32	near-negative	3	14	positive	training	8.8	11	17.5439
33	near-negative	3	14	positive	training	4.9	6	30.1587
34	near-negative	3	14	positive	training	4.2	8.8	10.5691
35	central	3	14	positive	training	2.9	3.9	45.1923
36	central	3	14	positive	training	4.9	6.3	33.6066
37	central	3	14	positive	training	1.4	2.9	40.8451
38	central	3	14	positive	training	1.2	1.9	35.0877
39	near-positive	3	14	positive	training	4.8	5.8	23.4694
40	near-positive	3	14	positive	training	2.2	3.1	32
41	near-positive	3	14	positive	training	2.2	3.1	28.3784
42	near-positive	3	14	positive	training	5.8	6.6	28.2443
43	central	3	14	positive	training	2.3	3.3	53.1746
44	central	3	14	positive	training	1.2	2.2	51.7647
45	central	3	14	positive	training	1.4	2.4	29.0323
46	central	3	14	positive	training	3.2	4.3	21.6867
47	near-negative	3	14	positive	training	2.6	3.8	33.3333
48	near-negative	3	14	positive	training	3.1	6.2	39.0411
49	near-negative	3	14	positive	training	4.8	8.6	45.3608
50	near-negative	3	14	positive	training	2.6	3.4	28.75
51	central	3	14	positive	training	3.3	4.3	51.4925
52	central	3	14	positive	training	4	5.5	19.1919
53	central	3	14	positive	training	5.4	8.1	17.0732
54	central	3	14	positive	training	3.5	4.7	37.7193
55	near-positive	3	14	positive	training	2.6	4.6	22.4719
56	near-positive	3	14	positive	training	1.9	2.8	27.2727
57	near-positive	3	14	positive	training	3.2	4.4	22.2222
58	near-positive	3	14	positive	training	4.6	6.2	39.3333
59	near-positive	3	14	positive	training	2	3.9	15.0685
60	near-positive	3	14	positive	training	2.5	4	22.5
61	near-negative	3	14	positive	training	13.4	14.7	16.5829
62	near-negative	3	14	positive	training	2.9	4	20
63	near-negative	3	14	positive	training	3.8	5.7	19.8198
64	near-negative	3	14	positive	training	7.4	8.6	16.5354
65	near-positive	3	14	positive	training	4.6	5.8	18.9474
66	near-positive	3	14	positive	training	5.2	6.3	26.0163
31	near-negative	3	15	positive	training	7.2	10.1	24.0437
32	near-negative	3	15	positive	training	4.7	6.7	43.9153
33	near-negative	3	15	positive	training	2	2.9	64.3836
34	near-negative	3	15	positive	training	2.8	3.8	39.1753
35	central	3	15	positive	training	4.7	6.9	30.7087
36	central	3	15	positive	training	2	3	64.7059
37	central	3	15	positive	training	2	3.2	61.9835
38	central	3	15	positive	training	1.4	2.2	29.0323
39	near-positive	3	15	positive	training	3.1	4.2	22.7848
40	near-positive	3	15	positive	training	1.9	2.9	28.5714
41	near-positive	3	15	positive	training	1.7	2.5	22.807
42	near-positive	3	15	positive	training	2.5	3.3	36.7816
43	central	3	15	positive	training	3.5	5.3	32.1429
44	central	3	15	positive	training	1.1	1.7	34.5455
45	central	3	15	positive	training	2.1	3.4	28.169
46	central	3	15	positive	training	3.9	5	25.2525
47	near-negative	3	15	positive	training	2.2	2.9	36.8421
48	near-negative	3	15	positive	training	3.6	4.8	35.1351
49	near-negative	3	15	positive	training	4.5	6	19
50	near-negative	3	15	positive	training	2.1	3	23.6842
51	central	3	15	positive	training	3.3	4.7	32.7273
52	central	3	15	positive	training	3.2	4.9	15.4762
53	central	3	15	positive	training	5.2	7.9	17.9487
54	central	3	15	positive	training	2.7	3.8	21.4286
55	near-positive	3	15	positive	training	2.3	5.1	23.3333
56	near-positive	3	15	positive	training	1.8	3.3	25.641
57	near-positive	3	15	positive	training	3.7	5.2	16.092
58	near-positive	3	15	positive	training	5.2	6.5	13.7097
59	near-positive	3	15	positive	training	2	2.5	22.0339
60	near-positive	3	15	positive	training	2	3.2	23.6842
61	near-negative	3	15	positive	training	3.9	5.1	36.9748
62	near-negative	3	15	positive	training	2.1	3.1	19.0476
63	near-negative	3	15	positive	training	3.5	4.6	37.6147
64	near-negative	3	15	positive	training	4	6.2	41.3793
65	near-positive	3	15	positive	training	1.9	4.4	19.7368
66	near-positive	3	15	positive	training	2.2	3.2	28.169
31	near-negative	3	16	negative	training	2.9	3.9	7.55556
32	near-negative	3	16	negative	training	17.3	20.8	0.666667
33	near-negative	3	16	negative	training	2.4	45	0
34	near-negative	3	16	negative	training	5	45	0
35	central	3	16	negative	training	7.2	9.8	1.11111
36	central	3	16	negative	training	5.1	45	0
37	central	3	16	negative	training	5.7	9.4	1.11111
38	central	3	16	negative	training	4.6	45	0
39	near-positive	3	16	negative	training	45	45	0
40	near-positive	3	16	negative	training	7.7	10.7	0.888889
41	near-positive	3	16	negative	training	4.3	6.6	0.888889
42	near-positive	3	16	negative	training	2.1	4.6	1.77778
43	central	3	16	negative	training	8.8	11	0.222222
44	central	3	16	negative	training	45	45	0
45	central	3	16	negative	training	6.8	45	0
46	central	3	16	negative	training	16.3	18.2	0.222222
47	near-negative	3	16	negative	training	2.5	3.9	3.33333
48	near-negative	3	16	negative	training	7.5	9	0.888889
49	near-negative	3	16	negative	training	8.5	10.7	1.11111
50	near-negative	3	16	negative	training	8.4	16.3	1.33333
51	central	3	16	negative	training	5	45	0
52	central	3	16	negative	training	6.3	7.7	1.11111
53	central	3	16	negative	training	4.1	6.1	1.78174
54	central	3	16	negative	training	19.4	21.3	1.11111
55	near-positive	3	16	negative	training	10.3	14.1	1.33333
56	near-positive	3	16	negative	training	7.5	10.5	1.33333
57	near-positive	3	16	negative	training	11.9	14.4	3.55556
58	near-positive	3	16	negative	training	6.5	8.7	3.11111
59	near-positive	3	16	negative	training	45	45	0
60	near-positive	3	16	negative	training	17.9	19.6	1.33333
61	near-negative	3	16	negative	training	22.9	24.4	2.88889
62	near-negative	3	16	negative	training	15.5	45	0
63	near-negative	3	16	negative	training	7.4	12.8	8.88889
64	near-negative	3	16	negative	training	12.7	45	0
65	near-positive	3	16	negative	training	8.7	45	0
66	near-positive	3	16	negative	training	6.6	8	13.1111
31	near-negative	3	17	positive	training	10.9	14.3	12.3711
32	near-negative	3	17	positive	training	2.6	3.7	25
33	near-negative	3	17	positive	training	4.2	4.7	24.7312
34	near-negative	3	17	positive	training	3	3.7	17.3913
35	central	3	17	positive	training	2.3	3.3	16.9811
36	central	3	17	positive	training	1.7	2.5	65.873
37	central	3	17	positive	training	1.4	2.9	30.8824
38	central	3	17	positive	training	1.2	1.8	24.0741
39	near-positive	3	17	positive	training	2.9	3.9	20.8333
40	near-positive	3	17	positive	training	1.4	1.9	19.1489
41	near-positive	3	17	positive	training	1.3	2	20.3704
42	near-positive	3	17	positive	training	4	4.6	15.2941
43	central	3	17	positive	training	1.4	2.2	29.8507
44	central	3	17	positive	training	1.4	2	18.9655
45	central	3	17	positive	training	1.4	2.1	33.8235
46	central	3	17	positive	training	3.5	4.5	45.2703
47	near-negative	3	17	positive	training	2.1	2.6	17.4603
48	near-negative	3	17	positive	training	2.9	5.2	40.3101
49	near-negative	3	17	positive	training	4.9	6	10.8696
50	near-negative	3	17	positive	training	2.3	3.2	14.2857
51	central	3	17	positive	training	4.8	5.6	19.3182
52	central	3	17	positive	training	2.1	2.8	18
53	central	3	17	positive	training	3.4	4.7	17.5676
54	central	3	17	positive	training	3.4	5.5	14.6341
55	near-positive	3	17	positive	training	3.3	5.4	17.3077
56	near-positive	3	17	positive	training	1.2	2.3	62.6263
57	near-positive	3	17	positive	training	1.7	2.4	20.4082
58	near-positive	3	17	positive	training	2.7	3.3	15.873
59	near-positive	3	17	positive	training	3	4.2	14.2857
60	near-positive	3	17	positive	training	2.2	3.1	20
61	near-negative	3	17	positive	training	4	4.8	32.9897
62	near-negative	3	17	positive	training	1.1	1.7	22.5806
63	near-negative	3	17	positive	training	2.8	4.8	21.8391
64	near-negative	3	17	positive	training	3.3	4.5	47.3684
65	near-positive	3	17	positive	training	1.8	2.7	19.2308
66	near-positive	3	17	positive	training	2.4	3.1	41.4634
31	near-negative	4	18	positive	training	3.5	4.2	26.8889
32	near-negative	4	18	positive	training	26.9	28.1	3.55556
33	near-negative	4	18	positive	training	3.8	5.5	2
34	near-negative	4	18	positive	training	41.8	45	0
35	central	4	18	positive	training	5.4	6.6	1.55556
36	central	4	18	positive	training	6.2	9.9	1.33333
37	central	4	18	positive	training	5.9	7.6	4.66667
38	central	4	18	positive	training	5.6	6.9	0.444444
39	near-positive	4	18	positive	training	5.4	19.5	1.55556
40	near-positive	4	18	positive	training	9.2	45	0
41	near-positive	4	18	positive	training	4.8	6.9	29.1111
42	near-positive	4	18	positive	training	26.6	28.2	0.666667
43	central	4	18	positive	training	5.1	6.4	29.7778
44	central	4	18	positive	training	6.1	7.8	0.666667
45	central	4	18	positive	training	8.6	10.3	0.444444
46	central	4	18	positive	training	6.4	45	0
47	near-negative	4	18	positive	training	3.5	4.8	5.55556
48	near-negative	4	18	positive	training	10.5	12	4.22222
49	near-negative	4	18	positive	training	5.6	45	0
50	near-negative	4	18	positive	training	6.2	9.7	0.888889
51	central	4	18	positive	training	10.1	12.3	0.666667
52	central	4	18	positive	training	5.2	6.6	2.88889
53	central	4	18	positive	training	6.6	45	0
54	central	4	18	positive	training	6.8	45	0
55	near-positive	4	18	positive	training	7.5	10.4	1.11111
56	near-positive	4	18	positive	training	5.5	8.3	1.77778
57	near-positive	4	18	positive	training	4.3	7.4	0.888889
58	near-positive	4	18	positive	training	6.7	7.9	1.77778
59	near-positive	4	18	positive	training	45	45	0
60	near-positive	4	18	positive	training	9	11.7	0.888889
61	near-negative	4	18	positive	training	8.6	10.4	1.33333
62	near-negative	4	18	positive	training	5.2	45	0
63	near-negative	4	18	positive	training	4.3	5.3	2.44444
64	near-negative	4	18	positive	training	14.3	45	0
65	near-positive	4	18	positive	training	5.4	7.1	0.222222
66	near-positive	4	18	positive	training	5.6	7.6	7.77778
31	near-negative	4	19	negative	training	6.1	7.3	26.5152
32	near-negative	4	19	negative	training	5.7	8	30.3448
33	near-negative	4	19	negative	training	2.7	3.5	24.3243
34	near-negative	4	19	negative	training	2.1	4.8	30.7692
35	central	4	19	negative	training	2.8	3.6	43.1507
36	central	4	19	negative	training	2	3.3	54.8673
37	central	4	19	negative	training	8.5	10.2	16.6667
38	central	4	19	negative	training	1.4	2.6	30.303
39	near-positive	4	19	negative	training	3.5	4.3	21.4286
40	near-positive	4	19	negative	training	2.3	3.1	30.2632
41	near-positive	4	19	negative	training	1.6	2.4	45.5696
42	near-positive	4	19	negative	training	3.1	5.1	34.5794
43	central	4	19	negative	training	1.8	3.9	19.4805
44	central	4	19	negative	training	2.1	3.5	46.4646
45	central	4	19	negative	training	1.4	2.4	32.2034
46	central	4	19	negative	training	4.6	5.7	39.3443
47	near-negative	4	19	negative	training	1.2	1.9	35.7143
48	near-negative	4	19	negative	training	2.3	3.4	52.9412
49	near-negative	4	19	negative	training	2.2	3.7	20.2899
50	near-negative	4	19	negative	training	1.4	2.6	23.2143
51	central	4	19	negative	training	5.4	8.2	16.8142
52	central	4	19	negative	training	1.3	2.3	33.3333
53	central	4	19	negative	training	2.4	5.1	29.8969
54	central	4	19	negative	training	1.6	2.7	21.875
55	near-positive	4	19	negative	training	14.1	16.3	15.2778
56	near-positive	4	19	negative	training	1.2	2	53.7313
57	near-positive	4	19	negative	training	1.7	2.9	23.7288
58	near-positive	4	19	negative	training	1.9	2.7	32.3529
59	near-positive	4	19	negative	training	2.1	3.1	38.4615
60	near-positive	4	19	negative	training	1.6	2.7	28.8136
61	near-negative	4	19	negative	training	2.9	4	44.1441
62	near-negative	4	19	negative	training	2.4	3.3	23.5294
63	near-negative	4	19	negative	training	2.8	4.1	36
64	near-negative	4	19	negative	training	3	5	56.9948
65	near-positive	4	19	negative	training	2	3	39.7436
66	near-positive	4	19	negative	training	3.3	4.3	44.3478
31	near-negative	4	20	positive	training	2.3	3.2	20
32	near-negative	4	20	positive	training	5.2	16.8	18.75
33	near-negative	4	20	positive	training	3.8	4.4	20.8791
34	near-negative	4	20	positive	training	3.2	4.3	23.5955
35	central	4	20	positive	training	3.5	4.6	30.2198
36	central	4	20	positive	training	2.3	4.3	45.7831
37	central	4	20	positive	training	3.3	5	32.381
38	central	4	20	positive	training	3.3	6.5	26.7241
39	near-positive	4	20	positive	training	5.3	6.7	18.1818
40	near-positive	4	20	positive	training	3.1	3.7	18.5185
41	near-positive	4	20	positive	training	2.8	3.5	20.9877
42	near-positive	4	20	positive	training	4.9	5.9	15.873
43	central	4	20	positive	training	4.3	13.2	20.0893
44	central	4	20	positive	training	2.8	3.6	17.3333
45	central	4	20	positive	training	2.2	3.6	18.0723
46	central	4	20	positive	training	5.1	6.9	41.954
47	near-negative	4	20	positive	training	2.6	3.3	35.8696
48	near-negative	4	20	positive	training	3.7	4.9	36.2319
49	near-negative	4	20	positive	training	2.7	3.9	36.3636
50	near-negative	4	20	positive	training	2.3	2.9	15.5844
51	central	4	20	positive	training	7	8	28.3019
52	central	4	20	positive	training	3.1	3.9	13.5135
53	central	4	20	positive	training	3.6	5	16.6667
54	central	4	20	positive	training	2.9	3.8	38.5787
55	near-positive	4	20	positive	training	3.4	5.4	27.3585
56	near-positive	4	20	positive	training	4.6	6.5	27.2171
57	near-positive	4	20	positive	training	2.6	3.8	32.9545
58	near-positive	4	20	positive	training	5.3	6	14.5833
59	near-positive	4	20	positive	training	2.7	3.4	15.625
60	near-positive	4	20	positive	training	3.2	4.1	14.4737
61	near-negative	4	20	positive	training	5	7	30.2817
62	near-negative	4	20	positive	training	2.7	3.9	31.9149
63	near-negative	4	20	positive	training	4.9	6.7	19.1304
64	near-negative	4	20	positive	training	7.8	9.3	35.8852
65	near-positive	4	20	positive	training	2.8	3.9	18.9189
66	near-positive	4	20	positive	training	3.8	4.8	41.6667
31	near-negative	4	21	negative	training	10.8	12.2	3.33333
32	near-negative	4	21	negative	training	15.6	18	4.66667
33	near-negative	4	21	negative	training	16.6	17.4	4.88889
34	near-negative	4	21	negative	training	10.7	13.2	0.666667
35	central	4	21	negative	training	7.8	9	4.66667
36	central	4	21	negative	training	8.3	9.6	1.77778
37	central	4	21	negative	training	9.3	11.2	11.5556
38	central	4	21	negative	training	8.1	40.9	0.888889
39	near-positive	4	21	negative	training	9.1	12.9	0.444444
40	near-positive	4	21	negative	training	10	45	0
41	near-positive	4	21	negative	training	11.5	12.7	9.33333
42	near-positive	4	21	negative	training	19.1	45	0
43	central	4	21	negative	training	4.4	6.3	18.4444
44	central	4	21	negative	training	15.5	45	0
45	central	4	21	negative	training	3.8	45	0
46	central	4	21	negative	training	12	45	0
47	near-negative	4	21	negative	training	6.9	8.7	5.11111
48	near-negative	4	21	negative	training	9.2	11.3	0.444444
49	near-negative	4	21	negative	training	10.8	45	0
50	near-negative	4	21	negative	training	5	8.6	0.444444
51	central	4	21	negative	training	12.5	45	0
52	central	4	21	negative	training	4.1	5.3	0.888889
53	central	4	21	negative	training	4.8	45	0
54	central	4	21	negative	training	5.8	45	0
55	near-positive	4	21	negative	training	9.9	12.7	2
56	near-positive	4	21	negative	training	5.7	45	0
57	near-positive	4	21	negative	training	6.6	45	0
58	near-positive	4	21	negative	training	7.2	9.9	2.22222
59	near-positive	4	21	negative	training	5.4	9	1.11111
60	near-positive	4	21	negative	training	4	37.9	1.55556
61	near-negative	4	21	negative	training	7.8	9.8	3.11111
62	near-negative	4	21	negative	training	5.7	45	0
63	near-negative	4	21	negative	training	6.2	7.7	2.44444
64	near-negative	4	21	negative	training	9	45	0
65	near-positive	4	21	negative	training	6.4	45	0
66	near-positive	4	21	negative	training	15.8	17.8	1.77778
31	near-negative	4	22	ambiguous	probe	3.1	5.2	45.3333
32	near-negative	4	22	ambiguous	probe	25	31.8	4
33	near-negative	4	22	ambiguous	probe	15.7	18	10.8333
34	near-negative	4	22	ambiguous	probe	6.6	10.8	6.66667
35	central	4	22	ambiguous	probe	12.2	14.8	45.3333
36	central	4	22	ambiguous	probe	9.2	11.8	53.8333
37	central	4	22	ambiguous	probe	3.9	5.3	54
38	central	4	22	ambiguous	probe	6.6	9.2	42.3333
39	near-positive	4	22	ambiguous	probe	5.4	9.4	51.8333
40	near-positive	4	22	ambiguous	probe	3.8	8.8	48
41	near-positive	4	22	ambiguous	probe	4.4	7.4	38.6667
42	near-positive	4	22	ambiguous	probe	4.4	6.3	46.3333
43	central	4	22	ambiguous	probe	3.3	7.2	42.8333
44	central	4	22	ambiguous	probe	9	13.3	37
45	central	4	22	ambiguous	probe	5.5	7.8	35.8333
46	central	4	22	ambiguous	probe	9.6	14.5	43.3333
47	near-negative	4	22	ambiguous	probe	7.9	11	56
48	near-negative	4	22	ambiguous	probe	6.1	10.6	50.3333
49	near-negative	4	22	ambiguous	probe	15.6	60	0
50	near-negative	4	22	ambiguous	probe	9	26.6	37.1667
51	central	4	22	ambiguous	probe	10	13.6	46.5
52	central	4	22	ambiguous	probe	3.4	4.8	49.6667
53	central	4	22	ambiguous	probe	3.8	5.3	66.6667
54	central	4	22	ambiguous	probe	5.9	7.7	25.1667
55	near-positive	4	22	ambiguous	probe	2.6	4.2	21
56	near-positive	4	22	ambiguous	probe	5.6	8.9	57.6667
57	near-positive	4	22	ambiguous	probe	4.5	8.7	48.8333
58	near-positive	4	22	ambiguous	probe	2.9	4.8	61.8333
59	near-positive	4	22	ambiguous	probe	3.2	6.5	43.1667
60	near-positive	4	22	ambiguous	probe	3	4.9	63.8333
61	near-negative	4	22	ambiguous	probe	12.9	14.2	66.6667
62	near-negative	4	22	ambiguous	probe	13	15.4	52.8333
63	near-negative	4	22	ambiguous	probe	5.7	10.2	61.3333
64	near-negative	4	22	ambiguous	probe	11.9	60	0
65	near-positive	4	22	ambiguous	probe	3.2	4.3	61
66	near-positive	4	22	ambiguous	probe	3.8	7	45

## Sheet: dataset experiment III
animal ID	genotype	training day	trial number	trial outcome	trial type	latency to reach the hole [s]
4582	5-HTT +/+	1	1	positive	training	30
4584	5-HTT +/-	1	1	positive	training	30
4585	5-HTT +/+	1	1	positive	training	33
4629	5-HTT +/-	1	1	positive	training	24
4630	5-HTT +/+	1	1	positive	training	180
4732	5-HTT -/-	1	1	positive	training	14
4733	5-HTT -/-	1	1	positive	training	180
4734	5-HTT -/-	1	1	positive	training	167
4735	5-HTT +/+	1	1	positive	training	40
4752	5-HTT -/-	1	1	positive	training	80
4753	5-HTT +/+	1	1	positive	training	14
4754	5-HTT +/+	1	1	positive	training	18
4831	5-HTT +/+	1	1	positive	training	11
4832	5-HTT +/-	1	1	positive	training	15
4833	5-HTT -/-	1	1	positive	training	7
4876	5-HTT +/-	1	1	positive	training	24
4877	5-HTT +/-	1	1	positive	training	21
4878	5-HTT +/+	1	1	positive	training	17
4889	5-HTT +/-	1	1	positive	training	12
4890	5-HTT +/-	1	1	positive	training	9
4891	5-HTT -/-	1	1	positive	training	95
4901	5-HTT +/-	1	1	positive	training	7
4902	5-HTT -/-	1	1	positive	training	37
4903	5-HTT +/+	1	1	positive	training	17
4904	5-HTT -/-	1	1	positive	training	20
4907	5-HTT +/+	1	1	positive	training	12
4912	5-HTT +/-	1	1	positive	training	63
4923	5-HTT +/+	1	1	positive	training	106
4925	5-HTT +/-	1	1	positive	training	180
4929	5-HTT -/-	1	1	positive	training	11
4930	5-HTT -/-	1	1	positive	training	8
4931	5-HTT +/-	1	1	positive	training	92
4946	5-HTT +/-	1	1	positive	training	180
4947	5-HTT -/-	1	1	positive	training	125
4955	5-HTT +/+	1	1	positive	training	180
4956	5-HTT -/-	1	1	positive	training	180
4582	5-HTT +/+	1	2	positive	training	15
4584	5-HTT +/-	1	2	positive	training	78
4585	5-HTT +/+	1	2	positive	training	6
4629	5-HTT +/-	1	2	positive	training	14
4630	5-HTT +/+	1	2	positive	training	142
4732	5-HTT -/-	1	2	positive	training	13
4733	5-HTT -/-	1	2	positive	training	15
4734	5-HTT -/-	1	2	positive	training	163
4735	5-HTT +/+	1	2	positive	training	13
4752	5-HTT -/-	1	2	positive	training	13
4753	5-HTT +/+	1	2	positive	training	8
4754	5-HTT +/+	1	2	positive	training	23
4831	5-HTT +/+	1	2	positive	training	3
4832	5-HTT +/-	1	2	positive	training	11
4833	5-HTT -/-	1	2	positive	training	8
4876	5-HTT +/-	1	2	positive	training	4
4877	5-HTT +/-	1	2	positive	training	8
4878	5-HTT +/+	1	2	positive	training	14
4889	5-HTT +/-	1	2	positive	training	14
4890	5-HTT +/-	1	2	positive	training	5
4891	5-HTT -/-	1	2	positive	training	7
4901	5-HTT +/-	1	2	positive	training	2
4902	5-HTT -/-	1	2	positive	training	11
4903	5-HTT +/+	1	2	positive	training	161
4904	5-HTT -/-	1	2	positive	training	180
4907	5-HTT +/+	1	2	positive	training	10
4912	5-HTT +/-	1	2	positive	training	180
4923	5-HTT +/+	1	2	positive	training	9
4925	5-HTT +/-	1	2	positive	training	180
4929	5-HTT -/-	1	2	positive	training	10
4930	5-HTT -/-	1	2	positive	training	6
4931	5-HTT +/-	1	2	positive	training	155
4946	5-HTT +/-	1	2	positive	training	6
4947	5-HTT -/-	1	2	positive	training	8
4955	5-HTT +/+	1	2	positive	training	180
4956	5-HTT -/-	1	2	positive	training	180
4582	5-HTT +/+	1	3	positive	training	9
4584	5-HTT +/-	1	3	positive	training	13
4585	5-HTT +/+	1	3	positive	training	9
4629	5-HTT +/-	1	3	positive	training	9
4630	5-HTT +/+	1	3	positive	training	60
4732	5-HTT -/-	1	3	positive	training	6
4733	5-HTT -/-	1	3	positive	training	16
4734	5-HTT -/-	1	3	positive	training	10
4735	5-HTT +/+	1	3	positive	training	16
4752	5-HTT -/-	1	3	positive	training	24
4753	5-HTT +/+	1	3	positive	training	13
4754	5-HTT +/+	1	3	positive	training	15
4831	5-HTT +/+	1	3	positive	training	4
4832	5-HTT +/-	1	3	positive	training	12
4833	5-HTT -/-	1	3	positive	training	4
4876	5-HTT +/-	1	3	positive	training	9
4877	5-HTT +/-	1	3	positive	training	10
4878	5-HTT +/+	1	3	positive	training	20
4889	5-HTT +/-	1	3	positive	training	8
4890	5-HTT +/-	1	3	positive	training	8
4891	5-HTT -/-	1	3	positive	training	20
4901	5-HTT +/-	1	3	positive	training	7
4902	5-HTT -/-	1	3	positive	training	13
4903	5-HTT +/+	1	3	positive	training	4
4904	5-HTT -/-	1	3	positive	training	7
4907	5-HTT +/+	1	3	positive	training	8
4912	5-HTT +/-	1	3	positive	training	60
4923	5-HTT +/+	1	3	positive	training	7
4925	5-HTT +/-	1	3	positive	training	13
4929	5-HTT -/-	1	3	positive	training	7
4930	5-HTT -/-	1	3	positive	training	7
4931	5-HTT +/-	1	3	positive	training	13
4946	5-HTT +/-	1	3	positive	training	12
4947	5-HTT -/-	1	3	positive	training	13
4955	5-HTT +/+	1	3	positive	training	60
4956	5-HTT -/-	1	3	positive	training	60
4582	5-HTT +/+	1	4	positive	training	6
4584	5-HTT +/-	1	4	positive	training	2
4585	5-HTT +/+	1	4	positive	training	2
4629	5-HTT +/-	1	4	positive	training	10
4630	5-HTT +/+	1	4	positive	training	60
4732	5-HTT -/-	1	4	positive	training	5
4733	5-HTT -/-	1	4	positive	training	6
4734	5-HTT -/-	1	4	positive	training	11
4735	5-HTT +/+	1	4	positive	training	42
4752	5-HTT -/-	1	4	positive	training	60
4753	5-HTT +/+	1	4	positive	training	60
4754	5-HTT +/+	1	4	positive	training	12
4831	5-HTT +/+	1	4	positive	training	4
4832	5-HTT +/-	1	4	positive	training	11
4833	5-HTT -/-	1	4	positive	training	4
4876	5-HTT +/-	1	4	positive	training	7
4877	5-HTT +/-	1	4	positive	training	4
4878	5-HTT +/+	1	4	positive	training	60
4889	5-HTT +/-	1	4	positive	training	12
4890	5-HTT +/-	1	4	positive	training	4
4891	5-HTT -/-	1	4	positive	training	60
4901	5-HTT +/-	1	4	positive	training	2
4902	5-HTT -/-	1	4	positive	training	9
4903	5-HTT +/+	1	4	positive	training	5
4904	5-HTT -/-	1	4	positive	training	9
4907	5-HTT +/+	1	4	positive	training	5
4912	5-HTT +/-	1	4	positive	training	4
4923	5-HTT +/+	1	4	positive	training	4
4925	5-HTT +/-	1	4	positive	training	9
4929	5-HTT -/-	1	4	positive	training	4
4930	5-HTT -/-	1	4	positive	training	6
4931	5-HTT +/-	1	4	positive	training	7
4946	5-HTT +/-	1	4	positive	training	8
4947	5-HTT -/-	1	4	positive	training	9
4955	5-HTT +/+	1	4	positive	training	5
4956	5-HTT -/-	1	4	positive	training	6
4582	5-HTT +/+	1	5	positive	training	15
4584	5-HTT +/-	1	5	positive	training	4
4585	5-HTT +/+	1	5	positive	training	2
4629	5-HTT +/-	1	5	positive	training	12
4630	5-HTT +/+	1	5	positive	training	60
4732	5-HTT -/-	1	5	positive	training	5
4733	5-HTT -/-	1	5	positive	training	9
4734	5-HTT -/-	1	5	positive	training	60
4735	5-HTT +/+	1	5	positive	training	60
4752	5-HTT -/-	1	5	positive	training	11
4753	5-HTT +/+	1	5	positive	training	60
4754	5-HTT +/+	1	5	positive	training	5
4831	5-HTT +/+	1	5	positive	training	4
4832	5-HTT +/-	1	5	positive	training	3
4833	5-HTT -/-	1	5	positive	training	4
4876	5-HTT +/-	1	5	positive	training	9
4877	5-HTT +/-	1	5	positive	training	28
4878	5-HTT +/+	1	5	positive	training	60
4889	5-HTT +/-	1	5	positive	training	11
4890	5-HTT +/-	1	5	positive	training	6
4891	5-HTT -/-	1	5	positive	training	12
4901	5-HTT +/-	1	5	positive	training	8
4902	5-HTT -/-	1	5	positive	training	5
4903	5-HTT +/+	1	5	positive	training	4
4904	5-HTT -/-	1	5	positive	training	7
4907	5-HTT +/+	1	5	positive	training	3
4912	5-HTT +/-	1	5	positive	training	6
4923	5-HTT +/+	1	5	positive	training	3
4925	5-HTT +/-	1	5	positive	training	13
4929	5-HTT -/-	1	5	positive	training	7
4930	5-HTT -/-	1	5	positive	training	4
4931	5-HTT +/-	1	5	positive	training	60
4946	5-HTT +/-	1	5	positive	training	19
4947	5-HTT -/-	1	5	positive	training	3
4955	5-HTT +/+	1	5	positive	training	10
4956	5-HTT -/-	1	5	positive	training	25
4582	5-HTT +/+	2	6	positive	training	6
4584	5-HTT +/-	2	6	positive	training	8
4585	5-HTT +/+	2	6	positive	training	7
4629	5-HTT +/-	2	6	positive	training	16
4630	5-HTT +/+	2	6	positive	training	12
4732	5-HTT -/-	2	6	positive	training	7
4733	5-HTT -/-	2	6	positive	training	5
4734	5-HTT -/-	2	6	positive	training	4
4735	5-HTT +/+	2	6	positive	training	6
4752	5-HTT -/-	2	6	positive	training	10
4753	5-HTT +/+	2	6	positive	training	9
4754	5-HTT +/+	2	6	positive	training	9
4831	5-HTT +/+	2	6	positive	training	3
4832	5-HTT +/-	2	6	positive	training	5
4833	5-HTT -/-	2	6	positive	training	3
4876	5-HTT +/-	2	6	positive	training	6
4877	5-HTT +/-	2	6	positive	training	5
4878	5-HTT +/+	2	6	positive	training	29
4889	5-HTT +/-	2	6	positive	training	4
4890	5-HTT +/-	2	6	positive	training	3
4891	5-HTT -/-	2	6	positive	training	11
4901	5-HTT +/-	2	6	positive	training	4
4902	5-HTT -/-	2	6	positive	training	8
4903	5-HTT +/+	2	6	positive	training	6
4904	5-HTT -/-	2	6	positive	training	3
4907	5-HTT +/+	2	6	positive	training	7
4912	5-HTT +/-	2	6	positive	training	6
4923	5-HTT +/+	2	6	positive	training	5
4925	5-HTT +/-	2	6	positive	training	6
4929	5-HTT -/-	2	6	positive	training	7
4930	5-HTT -/-	2	6	positive	training	4
4931	5-HTT +/-	2	6	positive	training	6
4946	5-HTT +/-	2	6	positive	training	17
4947	5-HTT -/-	2	6	positive	training	3
4955	5-HTT +/+	2	6	positive	training	7
4956	5-HTT -/-	2	6	positive	training	4
4582	5-HTT +/+	2	7	negative	training	5
4584	5-HTT +/-	2	7	negative	training	3
4585	5-HTT +/+	2	7	negative	training	2
4629	5-HTT +/-	2	7	negative	training	6
4630	5-HTT +/+	2	7	negative	training	7
4732	5-HTT -/-	2	7	negative	training	5
4733	5-HTT -/-	2	7	negative	training	7
4734	5-HTT -/-	2	7	negative	training	10
4735	5-HTT +/+	2	7	negative	training	12
4752	5-HTT -/-	2	7	negative	training	13
4753	5-HTT +/+	2	7	negative	training	14
4754	5-HTT +/+	2	7	negative	training	10
4831	5-HTT +/+	2	7	negative	training	3
4832	5-HTT +/-	2	7	negative	training	4
4833	5-HTT -/-	2	7	negative	training	8
4876	5-HTT +/-	2	7	negative	training	6
4877	5-HTT +/-	2	7	negative	training	10
4878	5-HTT +/+	2	7	negative	training	8
4889	5-HTT +/-	2	7	negative	training	8
4890	5-HTT +/-	2	7	negative	training	3
4891	5-HTT -/-	2	7	negative	training	20
4901	5-HTT +/-	2	7	negative	training	6
4902	5-HTT -/-	2	7	negative	training	7
4903	5-HTT +/+	2	7	negative	training	5
4904	5-HTT -/-	2	7	negative	training	17
4907	5-HTT +/+	2	7	negative	training	9
4912	5-HTT +/-	2	7	negative	training	9
4923	5-HTT +/+	2	7	negative	training	9
4925	5-HTT +/-	2	7	negative	training	14
4929	5-HTT -/-	2	7	negative	training	14
4930	5-HTT -/-	2	7	negative	training	27
4931	5-HTT +/-	2	7	negative	training	52
4946	5-HTT +/-	2	7	negative	training	11
4947	5-HTT -/-	2	7	negative	training	9
4955	5-HTT +/+	2	7	negative	training	34
4956	5-HTT -/-	2	7	negative	training	21
4582	5-HTT +/+	2	8	positive	training	5
4584	5-HTT +/-	2	8	positive	training	10
4585	5-HTT +/+	2	8	positive	training	3
4629	5-HTT +/-	2	8	positive	training	9
4630	5-HTT +/+	2	8	positive	training	24
4732	5-HTT -/-	2	8	positive	training	5
4733	5-HTT -/-	2	8	positive	training	7
4734	5-HTT -/-	2	8	positive	training	20
4735	5-HTT +/+	2	8	positive	training	5
4752	5-HTT -/-	2	8	positive	training	5
4753	5-HTT +/+	2	8	positive	training	9
4754	5-HTT +/+	2	8	positive	training	7
4831	5-HTT +/+	2	8	positive	training	7
4832	5-HTT +/-	2	8	positive	training	5
4833	5-HTT -/-	2	8	positive	training	3
4876	5-HTT +/-	2	8	positive	training	11
4877	5-HTT +/-	2	8	positive	training	6
4878	5-HTT +/+	2	8	positive	training	60
4889	5-HTT +/-	2	8	positive	training	8
4890	5-HTT +/-	2	8	positive	training	6
4891	5-HTT -/-	2	8	positive	training	31
4901	5-HTT +/-	2	8	positive	training	7
4902	5-HTT -/-	2	8	positive	training	9
4903	5-HTT +/+	2	8	positive	training	13
4904	5-HTT -/-	2	8	positive	training	25
4907	5-HTT +/+	2	8	positive	training	12
4912	5-HTT +/-	2	8	positive	training	5
4923	5-HTT +/+	2	8	positive	training	10
4925	5-HTT +/-	2	8	positive	training	10
4929	5-HTT -/-	2	8	positive	training	6
4930	5-HTT -/-	2	8	positive	training	4
4931	5-HTT +/-	2	8	positive	training	8
4946	5-HTT +/-	2	8	positive	training	5
4947	5-HTT -/-	2	8	positive	training	7
4955	5-HTT +/+	2	8	positive	training	60
4956	5-HTT -/-	2	8	positive	training	6
4582	5-HTT +/+	2	9	negative	training	60
4584	5-HTT +/-	2	9	negative	training	22
4585	5-HTT +/+	2	9	negative	training	5
4629	5-HTT +/-	2	9	negative	training	8
4630	5-HTT +/+	2	9	negative	training	16
4732	5-HTT -/-	2	9	negative	training	10
4733	5-HTT -/-	2	9	negative	training	6
4734	5-HTT -/-	2	9	negative	training	12
4735	5-HTT +/+	2	9	negative	training	56
4752	5-HTT -/-	2	9	negative	training	7
4753	5-HTT +/+	2	9	negative	training	60
4754	5-HTT +/+	2	9	negative	training	20
4831	5-HTT +/+	2	9	negative	training	10
4832	5-HTT +/-	2	9	negative	training	60
4833	5-HTT -/-	2	9	negative	training	3
4876	5-HTT +/-	2	9	negative	training	60
4877	5-HTT +/-	2	9	negative	training	12
4878	5-HTT +/+	2	9	negative	training	30
4889	5-HTT +/-	2	9	negative	training	9
4890	5-HTT +/-	2	9	negative	training	4
4891	5-HTT -/-	2	9	negative	training	12
4901	5-HTT +/-	2	9	negative	training	7
4902	5-HTT -/-	2	9	negative	training	28
4903	5-HTT +/+	2	9	negative	training	60
4904	5-HTT -/-	2	9	negative	training	60
4907	5-HTT +/+	2	9	negative	training	24
4912	5-HTT +/-	2	9	negative	training	60
4923	5-HTT +/+	2	9	negative	training	34
4925	5-HTT +/-	2	9	negative	training	12
4929	5-HTT -/-	2	9	negative	training	56
4930	5-HTT -/-	2	9	negative	training	28
4931	5-HTT +/-	2	9	negative	training	13
4946	5-HTT +/-	2	9	negative	training	60
4947	5-HTT -/-	2	9	negative	training	60
4955	5-HTT +/+	2	9	negative	training	21
4956	5-HTT -/-	2	9	negative	training	60
4582	5-HTT +/+	2	10	positive	training	4
4584	5-HTT +/-	2	10	positive	training	7
4585	5-HTT +/+	2	10	positive	training	10
4629	5-HTT +/-	2	10	positive	training	19
4630	5-HTT +/+	2	10	positive	training	8
4732	5-HTT -/-	2	10	positive	training	6
4733	5-HTT -/-	2	10	positive	training	7
4734	5-HTT -/-	2	10	positive	training	4
4735	5-HTT +/+	2	10	positive	training	7
4752	5-HTT -/-	2	10	positive	training	6
4753	5-HTT +/+	2	10	positive	training	8
4754	5-HTT +/+	2	10	positive	training	8
4831	5-HTT +/+	2	10	positive	training	2
4832	5-HTT +/-	2	10	positive	training	10
4833	5-HTT -/-	2	10	positive	training	10
4876	5-HTT +/-	2	10	positive	training	6
4877	5-HTT +/-	2	10	positive	training	4
4878	5-HTT +/+	2	10	positive	training	60
4889	5-HTT +/-	2	10	positive	training	60
4890	5-HTT +/-	2	10	positive	training	3
4891	5-HTT -/-	2	10	positive	training	60
4901	5-HTT +/-	2	10	positive	training	2
4902	5-HTT -/-	2	10	positive	training	20
4903	5-HTT +/+	2	10	positive	training	5
4904	5-HTT -/-	2	10	positive	training	27
4907	5-HTT +/+	2	10	positive	training	9
4912	5-HTT +/-	2	10	positive	training	20
4923	5-HTT +/+	2	10	positive	training	8
4925	5-HTT +/-	2	10	positive	training	4
4929	5-HTT -/-	2	10	positive	training	4
4930	5-HTT -/-	2	10	positive	training	3
4931	5-HTT +/-	2	10	positive	training	60
4946	5-HTT +/-	2	10	positive	training	3
4947	5-HTT -/-	2	10	positive	training	7
4955	5-HTT +/+	2	10	positive	training	19
4956	5-HTT -/-	2	10	positive	training	5
4582	5-HTT +/+	2	11	negative	training	20
4584	5-HTT +/-	2	11	negative	training	60
4585	5-HTT +/+	2	11	negative	training	60
4629	5-HTT +/-	2	11	negative	training	9
4630	5-HTT +/+	2	11	negative	training	60
4732	5-HTT -/-	2	11	negative	training	60
4733	5-HTT -/-	2	11	negative	training	9
4734	5-HTT -/-	2	11	negative	training	6
4735	5-HTT +/+	2	11	negative	training	60
4752	5-HTT -/-	2	11	negative	training	60
4753	5-HTT +/+	2	11	negative	training	60
4754	5-HTT +/+	2	11	negative	training	42
4831	5-HTT +/+	2	11	negative	training	31
4832	5-HTT +/-	2	11	negative	training	12
4833	5-HTT -/-	2	11	negative	training	7
4876	5-HTT +/-	2	11	negative	training	60
4877	5-HTT +/-	2	11	negative	training	13
4878	5-HTT +/+	2	11	negative	training	60
4889	5-HTT +/-	2	11	negative	training	6
4890	5-HTT +/-	2	11	negative	training	19
4891	5-HTT -/-	2	11	negative	training	9
4901	5-HTT +/-	2	11	negative	training	6
4902	5-HTT -/-	2	11	negative	training	27
4903	5-HTT +/+	2	11	negative	training	8
4904	5-HTT -/-	2	11	negative	training	9
4907	5-HTT +/+	2	11	negative	training	60
4912	5-HTT +/-	2	11	negative	training	60
4923	5-HTT +/+	2	11	negative	training	32
4925	5-HTT +/-	2	11	negative	training	13
4929	5-HTT -/-	2	11	negative	training	60
4930	5-HTT -/-	2	11	negative	training	60
4931	5-HTT +/-	2	11	negative	training	9
4946	5-HTT +/-	2	11	negative	training	60
4947	5-HTT -/-	2	11	negative	training	50
4955	5-HTT +/+	2	11	negative	training	60
4956	5-HTT -/-	2	11	negative	training	60
4582	5-HTT +/+	3	12	positive	training	2
4584	5-HTT +/-	3	12	positive	training	8
4585	5-HTT +/+	3	12	positive	training	22
4629	5-HTT +/-	3	12	positive	training	12
4630	5-HTT +/+	3	12	positive	training	18
4732	5-HTT -/-	3	12	positive	training	7
4733	5-HTT -/-	3	12	positive	training	8
4734	5-HTT -/-	3	12	positive	training	13
4735	5-HTT +/+	3	12	positive	training	12
4752	5-HTT -/-	3	12	positive	training	60
4753	5-HTT +/+	3	12	positive	training	6
4754	5-HTT +/+	3	12	positive	training	7
4831	5-HTT +/+	3	12	positive	training	3
4832	5-HTT +/-	3	12	positive	training	5
4833	5-HTT -/-	3	12	positive	training	5
4876	5-HTT +/-	3	12	positive	training	8
4877	5-HTT +/-	3	12	positive	training	8
4878	5-HTT +/+	3	12	positive	training	60
4889	5-HTT +/-	3	12	positive	training	60
4890	5-HTT +/-	3	12	positive	training	12
4891	5-HTT -/-	3	12	positive	training	60
4901	5-HTT +/-	3	12	positive	training	5
4902	5-HTT -/-	3	12	positive	training	9
4903	5-HTT +/+	3	12	positive	training	4
4904	5-HTT -/-	3	12	positive	training	4
4907	5-HTT +/+	3	12	positive	training	4
4912	5-HTT +/-	3	12	positive	training	60
4923	5-HTT +/+	3	12	positive	training	6
4925	5-HTT +/-	3	12	positive	training	8
4929	5-HTT -/-	3	12	positive	training	4
4930	5-HTT -/-	3	12	positive	training	4
4931	5-HTT +/-	3	12	positive	training	46
4946	5-HTT +/-	3	12	positive	training	8
4947	5-HTT -/-	3	12	positive	training	60
4955	5-HTT +/+	3	12	positive	training	60
4956	5-HTT -/-	3	12	positive	training	6
4582	5-HTT +/+	3	13	positive	training	2
4584	5-HTT +/-	3	13	positive	training	3
4585	5-HTT +/+	3	13	positive	training	5
4629	5-HTT +/-	3	13	positive	training	4
4630	5-HTT +/+	3	13	positive	training	60
4732	5-HTT -/-	3	13	positive	training	6
4733	5-HTT -/-	3	13	positive	training	7
4734	5-HTT -/-	3	13	positive	training	10
4735	5-HTT +/+	3	13	positive	training	7
4752	5-HTT -/-	3	13	positive	training	8
4753	5-HTT +/+	3	13	positive	training	23
4754	5-HTT +/+	3	13	positive	training	7
4831	5-HTT +/+	3	13	positive	training	1
4832	5-HTT +/-	3	13	positive	training	2
4833	5-HTT -/-	3	13	positive	training	2
4876	5-HTT +/-	3	13	positive	training	3
4877	5-HTT +/-	3	13	positive	training	11
4878	5-HTT +/+	3	13	positive	training	26
4889	5-HTT +/-	3	13	positive	training	8
4890	5-HTT +/-	3	13	positive	training	3
4891	5-HTT -/-	3	13	positive	training	7
4901	5-HTT +/-	3	13	positive	training	11
4902	5-HTT -/-	3	13	positive	training	8
4903	5-HTT +/+	3	13	positive	training	60
4904	5-HTT -/-	3	13	positive	training	3
4907	5-HTT +/+	3	13	positive	training	4
4912	5-HTT +/-	3	13	positive	training	17
4923	5-HTT +/+	3	13	positive	training	5
4925	5-HTT +/-	3	13	positive	training	4
4929	5-HTT -/-	3	13	positive	training	6
4930	5-HTT -/-	3	13	positive	training	3
4931	5-HTT +/-	3	13	positive	training	12
4946	5-HTT +/-	3	13	positive	training	10
4947	5-HTT -/-	3	13	positive	training	60
4955	5-HTT +/+	3	13	positive	training	8
4956	5-HTT -/-	3	13	positive	training	4
4582	5-HTT +/+	3	14	negative	training	1
4584	5-HTT +/-	3	14	negative	training	60
4585	5-HTT +/+	3	14	negative	training	5
4629	5-HTT +/-	3	14	negative	training	8
4630	5-HTT +/+	3	14	negative	training	33
4732	5-HTT -/-	3	14	negative	training	15
4733	5-HTT -/-	3	14	negative	training	8
4734	5-HTT -/-	3	14	negative	training	12
4735	5-HTT +/+	3	14	negative	training	7
4752	5-HTT -/-	3	14	negative	training	22
4753	5-HTT +/+	3	14	negative	training	9
4754	5-HTT +/+	3	14	negative	training	6
4831	5-HTT +/+	3	14	negative	training	20
4832	5-HTT +/-	3	14	negative	training	26
4833	5-HTT -/-	3	14	negative	training	9
4876	5-HTT +/-	3	14	negative	training	6
4877	5-HTT +/-	3	14	negative	training	10
4878	5-HTT +/+	3	14	negative	training	60
4889	5-HTT +/-	3	14	negative	training	6
4890	5-HTT +/-	3	14	negative	training	11
4891	5-HTT -/-	3	14	negative	training	60
4901	5-HTT +/-	3	14	negative	training	60
4902	5-HTT -/-	3	14	negative	training	10
4903	5-HTT +/+	3	14	negative	training	60
4904	5-HTT -/-	3	14	negative	training	14
4907	5-HTT +/+	3	14	negative	training	8
4912	5-HTT +/-	3	14	negative	training	4
4923	5-HTT +/+	3	14	negative	training	60
4925	5-HTT +/-	3	14	negative	training	16
4929	5-HTT -/-	3	14	negative	training	60
4930	5-HTT -/-	3	14	negative	training	34
4931	5-HTT +/-	3	14	negative	training	20
4946	5-HTT +/-	3	14	negative	training	7
4947	5-HTT -/-	3	14	negative	training	60
4955	5-HTT +/+	3	14	negative	training	60
4956	5-HTT -/-	3	14	negative	training	18
4582	5-HTT +/+	3	15	negative	training	5
4584	5-HTT +/-	3	15	negative	training	60
4585	5-HTT +/+	3	15	negative	training	17
4629	5-HTT +/-	3	15	negative	training	10
4630	5-HTT +/+	3	15	negative	training	60
4732	5-HTT -/-	3	15	negative	training	7
4733	5-HTT -/-	3	15	negative	training	60
4734	5-HTT -/-	3	15	negative	training	60
4735	5-HTT +/+	3	15	negative	training	16
4752	5-HTT -/-	3	15	negative	training	6
4753	5-HTT +/+	3	15	negative	training	60
4754	5-HTT +/+	3	15	negative	training	13
4831	5-HTT +/+	3	15	negative	training	60
4832	5-HTT +/-	3	15	negative	training	60
4833	5-HTT -/-	3	15	negative	training	3
4876	5-HTT +/-	3	15	negative	training	60
4877	5-HTT +/-	3	15	negative	training	10
4878	5-HTT +/+	3	15	negative	training	60
4889	5-HTT +/-	3	15	negative	training	60
4890	5-HTT +/-	3	15	negative	training	60
4891	5-HTT -/-	3	15	negative	training	60
4901	5-HTT +/-	3	15	negative	training	60
4902	5-HTT -/-	3	15	negative	training	13
4903	5-HTT +/+	3	15	negative	training	60
4904	5-HTT -/-	3	15	negative	training	60
4907	5-HTT +/+	3	15	negative	training	60
4912	5-HTT +/-	3	15	negative	training	60
4923	5-HTT +/+	3	15	negative	training	60
4925	5-HTT +/-	3	15	negative	training	28
4929	5-HTT -/-	3	15	negative	training	60
4930	5-HTT -/-	3	15	negative	training	60
4931	5-HTT +/-	3	15	negative	training	60
4946	5-HTT +/-	3	15	negative	training	60
4947	5-HTT -/-	3	15	negative	training	60
4955	5-HTT +/+	3	15	negative	training	60
4956	5-HTT -/-	3	15	negative	training	60
4582	5-HTT +/+	3	16	negative	training	60
4584	5-HTT +/-	3	16	negative	training	60
4585	5-HTT +/+	3	16	negative	training	60
4629	5-HTT +/-	3	16	negative	training	60
4630	5-HTT +/+	3	16	negative	training	60
4732	5-HTT -/-	3	16	negative	training	14
4733	5-HTT -/-	3	16	negative	training	60
4734	5-HTT -/-	3	16	negative	training	54
4735	5-HTT +/+	3	16	negative	training	22
4752	5-HTT -/-	3	16	negative	training	30
4753	5-HTT +/+	3	16	negative	training	60
4754	5-HTT +/+	3	16	negative	training	12
4831	5-HTT +/+	3	16	negative	training	7
4832	5-HTT +/-	3	16	negative	training	60
4833	5-HTT -/-	3	16	negative	training	3
4876	5-HTT +/-	3	16	negative	training	60
4877	5-HTT +/-	3	16	negative	training	60
4878	5-HTT +/+	3	16	negative	training	60
4889	5-HTT +/-	3	16	negative	training	60
4890	5-HTT +/-	3	16	negative	training	57
4891	5-HTT -/-	3	16	negative	training	60
4901	5-HTT +/-	3	16	negative	training	60
4902	5-HTT -/-	3	16	negative	training	60
4903	5-HTT +/+	3	16	negative	training	60
4904	5-HTT -/-	3	16	negative	training	60
4907	5-HTT +/+	3	16	negative	training	10
4912	5-HTT +/-	3	16	negative	training	60
4923	5-HTT +/+	3	16	negative	training	27
4925	5-HTT +/-	3	16	negative	training	60
4929	5-HTT -/-	3	16	negative	training	60
4930	5-HTT -/-	3	16	negative	training	60
4931	5-HTT +/-	3	16	negative	training	60
4946	5-HTT +/-	3	16	negative	training	38
4947	5-HTT -/-	3	16	negative	training	60
4955	5-HTT +/+	3	16	negative	training	60
4956	5-HTT -/-	3	16	negative	training	34
4582	5-HTT +/+	3	17	positive	training	60
4584	5-HTT +/-	3	17	positive	training	4
4585	5-HTT +/+	3	17	positive	training	16
4629	5-HTT +/-	3	17	positive	training	13
4630	5-HTT +/+	3	17	positive	training	4
4732	5-HTT -/-	3	17	positive	training	5
4733	5-HTT -/-	3	17	positive	training	13
4734	5-HTT -/-	3	17	positive	training	10
4735	5-HTT +/+	3	17	positive	training	6
4752	5-HTT -/-	3	17	positive	training	8
4753	5-HTT +/+	3	17	positive	training	18
4754	5-HTT +/+	3	17	positive	training	24
4831	5-HTT +/+	3	17	positive	training	17
4832	5-HTT +/-	3	17	positive	training	6
4833	5-HTT -/-	3	17	positive	training	4
4876	5-HTT +/-	3	17	positive	training	5
4877	5-HTT +/-	3	17	positive	training	4
4878	5-HTT +/+	3	17	positive	training	60
4889	5-HTT +/-	3	17	positive	training	60
4890	5-HTT +/-	3	17	positive	training	8
4891	5-HTT -/-	3	17	positive	training	60
4901	5-HTT +/-	3	17	positive	training	4
4902	5-HTT -/-	3	17	positive	training	11
4903	5-HTT +/+	3	17	positive	training	17
4904	5-HTT -/-	3	17	positive	training	11
4907	5-HTT +/+	3	17	positive	training	41
4912	5-HTT +/-	3	17	positive	training	8
4923	5-HTT +/+	3	17	positive	training	3
4925	5-HTT +/-	3	17	positive	training	13
4929	5-HTT -/-	3	17	positive	training	7
4930	5-HTT -/-	3	17	positive	training	4
4931	5-HTT +/-	3	17	positive	training	60
4946	5-HTT +/-	3	17	positive	training	13
4947	5-HTT -/-	3	17	positive	training	14
4955	5-HTT +/+	3	17	positive	training	50
4956	5-HTT -/-	3	17	positive	training	6
4582	5-HTT +/+	4	18	positive	training	60
4584	5-HTT +/-	4	18	positive	training	12
4585	5-HTT +/+	4	18	positive	training	10
4629	5-HTT +/-	4	18	positive	training	10
4630	5-HTT +/+	4	18	positive	training	9
4732	5-HTT -/-	4	18	positive	training	5
4733	5-HTT -/-	4	18	positive	training	9
4734	5-HTT -/-	4	18	positive	training	43
4735	5-HTT +/+	4	18	positive	training	6
4752	5-HTT -/-	4	18	positive	training	4
4753	5-HTT +/+	4	18	positive	training	5
4754	5-HTT +/+	4	18	positive	training	7
4831	5-HTT +/+	4	18	positive	training	3
4832	5-HTT +/-	4	18	positive	training	4
4833	5-HTT -/-	4	18	positive	training	6
4876	5-HTT +/-	4	18	positive	training	4
4877	5-HTT +/-	4	18	positive	training	5
4878	5-HTT +/+	4	18	positive	training	23
4889	5-HTT +/-	4	18	positive	training	17
4890	5-HTT +/-	4	18	positive	training	7
4891	5-HTT -/-	4	18	positive	training	19
4901	5-HTT +/-	4	18	positive	training	6
4902	5-HTT -/-	4	18	positive	training	9
4903	5-HTT +/+	4	18	positive	training	12
4904	5-HTT -/-	4	18	positive	training	24
4907	5-HTT +/+	4	18	positive	training	6
4912	5-HTT +/-	4	18	positive	training	23
4923	5-HTT +/+	4	18	positive	training	8
4925	5-HTT +/-	4	18	positive	training	4
4929	5-HTT -/-	4	18	positive	training	13
4930	5-HTT -/-	4	18	positive	training	6
4931	5-HTT +/-	4	18	positive	training	7
4946	5-HTT +/-	4	18	positive	training	6
4947	5-HTT -/-	4	18	positive	training	60
4955	5-HTT +/+	4	18	positive	training	60
4956	5-HTT -/-	4	18	positive	training	5
4582	5-HTT +/+	4	19	negative	training	42
4584	5-HTT +/-	4	19	negative	training	5
4585	5-HTT +/+	4	19	negative	training	7
4629	5-HTT +/-	4	19	negative	training	7
4630	5-HTT +/+	4	19	negative	training	9
4732	5-HTT -/-	4	19	negative	training	7
4733	5-HTT -/-	4	19	negative	training	60
4734	5-HTT -/-	4	19	negative	training	14
4735	5-HTT +/+	4	19	negative	training	9
4752	5-HTT -/-	4	19	negative	training	6
4753	5-HTT +/+	4	19	negative	training	8
4754	5-HTT +/+	4	19	negative	training	8
4831	5-HTT +/+	4	19	negative	training	60
4832	5-HTT +/-	4	19	negative	training	45
4833	5-HTT -/-	4	19	negative	training	6
4876	5-HTT +/-	4	19	negative	training	60
4877	5-HTT +/-	4	19	negative	training	7
4878	5-HTT +/+	4	19	negative	training	18
4889	5-HTT +/-	4	19	negative	training	10
4890	5-HTT +/-	4	19	negative	training	17
4891	5-HTT -/-	4	19	negative	training	10
4901	5-HTT +/-	4	19	negative	training	60
4902	5-HTT -/-	4	19	negative	training	50
4903	5-HTT +/+	4	19	negative	training	60
4904	5-HTT -/-	4	19	negative	training	13
4907	5-HTT +/+	4	19	negative	training	8
4912	5-HTT +/-	4	19	negative	training	34
4923	5-HTT +/+	4	19	negative	training	60
4925	5-HTT +/-	4	19	negative	training	60
4929	5-HTT -/-	4	19	negative	training	60
4930	5-HTT -/-	4	19	negative	training	60
4931	5-HTT +/-	4	19	negative	training	60
4946	5-HTT +/-	4	19	negative	training	60
4947	5-HTT -/-	4	19	negative	training	60
4955	5-HTT +/+	4	19	negative	training	60
4956	5-HTT -/-	4	19	negative	training	60
4582	5-HTT +/+	4	20	positive	training	9
4584	5-HTT +/-	4	20	positive	training	43
4585	5-HTT +/+	4	20	positive	training	12
4629	5-HTT +/-	4	20	positive	training	6
4630	5-HTT +/+	4	20	positive	training	8
4732	5-HTT -/-	4	20	positive	training	4
4733	5-HTT -/-	4	20	positive	training	6
4734	5-HTT -/-	4	20	positive	training	18
4735	5-HTT +/+	4	20	positive	training	6
4752	5-HTT -/-	4	20	positive	training	3
4753	5-HTT +/+	4	20	positive	training	4
4754	5-HTT +/+	4	20	positive	training	6
4831	5-HTT +/+	4	20	positive	training	5
4832	5-HTT +/-	4	20	positive	training	3
4833	5-HTT -/-	4	20	positive	training	3
4876	5-HTT +/-	4	20	positive	training	4
4877	5-HTT +/-	4	20	positive	training	3
4878	5-HTT +/+	4	20	positive	training	7
4889	5-HTT +/-	4	20	positive	training	13
4890	5-HTT +/-	4	20	positive	training	8
4891	5-HTT -/-	4	20	positive	training	10
4901	5-HTT +/-	4	20	positive	training	6
4902	5-HTT -/-	4	20	positive	training	10
4903	5-HTT +/+	4	20	positive	training	9
4904	5-HTT -/-	4	20	positive	training	14
4907	5-HTT +/+	4	20	positive	training	2
4912	5-HTT +/-	4	20	positive	training	19
4923	5-HTT +/+	4	20	positive	training	4
4925	5-HTT +/-	4	20	positive	training	5
4929	5-HTT -/-	4	20	positive	training	4
4930	5-HTT -/-	4	20	positive	training	4
4931	5-HTT +/-	4	20	positive	training	17
4946	5-HTT +/-	4	20	positive	training	4
4947	5-HTT -/-	4	20	positive	training	20
4955	5-HTT +/+	4	20	positive	training	53
4956	5-HTT -/-	4	20	positive	training	3
4582	5-HTT +/+	4	21	negative	training	45
4584	5-HTT +/-	4	21	negative	training	60
4585	5-HTT +/+	4	21	negative	training	8
4629	5-HTT +/-	4	21	negative	training	60
4630	5-HTT +/+	4	21	negative	training	19
4732	5-HTT -/-	4	21	negative	training	6
4733	5-HTT -/-	4	21	negative	training	60
4734	5-HTT -/-	4	21	negative	training	60
4735	5-HTT +/+	4	21	negative	training	60
4752	5-HTT -/-	4	21	negative	training	7
4753	5-HTT +/+	4	21	negative	training	60
4754	5-HTT +/+	4	21	negative	training	7
4831	5-HTT +/+	4	21	negative	training	60
4832	5-HTT +/-	4	21	negative	training	60
4833	5-HTT -/-	4	21	negative	training	60
4876	5-HTT +/-	4	21	negative	training	60
4877	5-HTT +/-	4	21	negative	training	48
4878	5-HTT +/+	4	21	negative	training	60
4889	5-HTT +/-	4	21	negative	training	60
4890	5-HTT +/-	4	21	negative	training	60
4891	5-HTT -/-	4	21	negative	training	60
4901	5-HTT +/-	4	21	negative	training	10
4902	5-HTT -/-	4	21	negative	training	32
4903	5-HTT +/+	4	21	negative	training	7
4904	5-HTT -/-	4	21	negative	training	60
4907	5-HTT +/+	4	21	negative	training	21
4912	5-HTT +/-	4	21	negative	training	60
4923	5-HTT +/+	4	21	negative	training	60
4925	5-HTT +/-	4	21	negative	training	60
4929	5-HTT -/-	4	21	negative	training	60
4930	5-HTT -/-	4	21	negative	training	60
4931	5-HTT +/-	4	21	negative	training	60
4946	5-HTT +/-	4	21	negative	training	60
4947	5-HTT -/-	4	21	negative	training	60
4955	5-HTT +/+	4	21	negative	training	60
4956	5-HTT -/-	4	21	negative	training	60
4582	5-HTT +/+	4	22	negative	training	60
4584	5-HTT +/-	4	22	negative	training	60
4585	5-HTT +/+	4	22	negative	training	9
4629	5-HTT +/-	4	22	negative	training	5
4630	5-HTT +/+	4	22	negative	training	46
4732	5-HTT -/-	4	22	negative	training	9
4733	5-HTT -/-	4	22	negative	training	60
4734	5-HTT -/-	4	22	negative	training	60
4735	5-HTT +/+	4	22	negative	training	10
4752	5-HTT -/-	4	22	negative	training	60
4753	5-HTT +/+	4	22	negative	training	60
4754	5-HTT +/+	4	22	negative	training	18
4831	5-HTT +/+	4	22	negative	training	60
4832	5-HTT +/-	4	22	negative	training	60
4833	5-HTT -/-	4	22	negative	training	60
4876	5-HTT +/-	4	22	negative	training	5
4877	5-HTT +/-	4	22	negative	training	60
4878	5-HTT +/+	4	22	negative	training	60
4889	5-HTT +/-	4	22	negative	training	17
4890	5-HTT +/-	4	22	negative	training	19
4891	5-HTT -/-	4	22	negative	training	20
4901	5-HTT +/-	4	22	negative	training	60
4902	5-HTT -/-	4	22	negative	training	59
4903	5-HTT +/+	4	22	negative	training	60
4904	5-HTT -/-	4	22	negative	training	9
4907	5-HTT +/+	4	22	negative	training	60
4912	5-HTT +/-	4	22	negative	training	60
4923	5-HTT +/+	4	22	negative	training	13
4925	5-HTT +/-	4	22	negative	training	60
4929	5-HTT -/-	4	22	negative	training	60
4930	5-HTT -/-	4	22	negative	training	60
4931	5-HTT +/-	4	22	negative	training	60
4946	5-HTT +/-	4	22	negative	training	60
4947	5-HTT -/-	4	22	negative	training	60
4955	5-HTT +/+	4	22	negative	training	60
4956	5-HTT -/-	4	22	negative	training	60
4582	5-HTT +/+	4	23	positive	training	9
4584	5-HTT +/-	4	23	positive	training	9
4585	5-HTT +/+	4	23	positive	training	7
4629	5-HTT +/-	4	23	positive	training	6
4630	5-HTT +/+	4	23	positive	training	12
4732	5-HTT -/-	4	23	positive	training	9
4733	5-HTT -/-	4	23	positive	training	7
4734	5-HTT -/-	4	23	positive	training	5
4735	5-HTT +/+	4	23	positive	training	5
4752	5-HTT -/-	4	23	positive	training	2
4753	5-HTT +/+	4	23	positive	training	3
4754	5-HTT +/+	4	23	positive	training	6
4831	5-HTT +/+	4	23	positive	training	9
4832	5-HTT +/-	4	23	positive	training	2
4833	5-HTT -/-	4	23	positive	training	3
4876	5-HTT +/-	4	23	positive	training	4
4877	5-HTT +/-	4	23	positive	training	2
4878	5-HTT +/+	4	23	positive	training	12
4889	5-HTT +/-	4	23	positive	training	8
4890	5-HTT +/-	4	23	positive	training	7
4891	5-HTT -/-	4	23	positive	training	16
4901	5-HTT +/-	4	23	positive	training	3
4902	5-HTT -/-	4	23	positive	training	8
4903	5-HTT +/+	4	23	positive	training	12
4904	5-HTT -/-	4	23	positive	training	25
4907	5-HTT +/+	4	23	positive	training	3
4912	5-HTT +/-	4	23	positive	training	16
4923	5-HTT +/+	4	23	positive	training	2
4925	5-HTT +/-	4	23	positive	training	2
4929	5-HTT -/-	4	23	positive	training	7
4930	5-HTT -/-	4	23	positive	training	3
4931	5-HTT +/-	4	23	positive	training	11
4946	5-HTT +/-	4	23	positive	training	4
4947	5-HTT -/-	4	23	positive	training	17
4955	5-HTT +/+	4	23	positive	training	9
4956	5-HTT -/-	4	23	positive	training	3
4582	5-HTT +/+	5	24	positive	training	60
4584	5-HTT +/-	5	24	positive	training	13
4585	5-HTT +/+	5	24	positive	training	13
4629	5-HTT +/-	5	24	positive	training	7
4630	5-HTT +/+	5	24	positive	training	9
4732	5-HTT -/-	5	24	positive	training	10
4733	5-HTT -/-	5	24	positive	training	5
4734	5-HTT -/-	5	24	positive	training	6
4735	5-HTT +/+	5	24	positive	training	5
4752	5-HTT -/-	5	24	positive	training	4
4753	5-HTT +/+	5	24	positive	training	7
4754	5-HTT +/+	5	24	positive	training	5
4831	5-HTT +/+	5	24	positive	training	5
4832	5-HTT +/-	5	24	positive	training	5
4833	5-HTT -/-	5	24	positive	training	3
4876	5-HTT +/-	5	24	positive	training	6
4877	5-HTT +/-	5	24	positive	training	4
4878	5-HTT +/+	5	24	positive	training	14
4889	5-HTT +/-	5	24	positive	training	12
4890	5-HTT +/-	5	24	positive	training	10
4891	5-HTT -/-	5	24	positive	training	60
4901	5-HTT +/-	5	24	positive	training	5
4902	5-HTT -/-	5	24	positive	training	25
4903	5-HTT +/+	5	24	positive	training	10
4904	5-HTT -/-	5	24	positive	training	48
4907	5-HTT +/+	5	24	positive	training	3
4912	5-HTT +/-	5	24	positive	training	60
4923	5-HTT +/+	5	24	positive	training	8
4925	5-HTT +/-	5	24	positive	training	6
4929	5-HTT -/-	5	24	positive	training	5
4930	5-HTT -/-	5	24	positive	training	3
4931	5-HTT +/-	5	24	positive	training	6
4946	5-HTT +/-	5	24	positive	training	6
4947	5-HTT -/-	5	24	positive	training	18
4955	5-HTT +/+	5	24	positive	training	11
4956	5-HTT -/-	5	24	positive	training	4
4582	5-HTT +/+	5	25	negative	training	17
4584	5-HTT +/-	5	25	negative	training	60
4585	5-HTT +/+	5	25	negative	training	60
4629	5-HTT +/-	5	25	negative	training	4
4630	5-HTT +/+	5	25	negative	training	15
4732	5-HTT -/-	5	25	negative	training	11
4733	5-HTT -/-	5	25	negative	training	7
4734	5-HTT -/-	5	25	negative	training	60
4735	5-HTT +/+	5	25	negative	training	12
4752	5-HTT -/-	5	25	negative	training	24
4753	5-HTT +/+	5	25	negative	training	60
4754	5-HTT +/+	5	25	negative	training	6
4831	5-HTT +/+	5	25	negative	training	60
4832	5-HTT +/-	5	25	negative	training	60
4833	5-HTT -/-	5	25	negative	training	7
4876	5-HTT +/-	5	25	negative	training	60
4877	5-HTT +/-	5	25	negative	training	19
4878	5-HTT +/+	5	25	negative	training	45
4889	5-HTT +/-	5	25	negative	training	60
4890	5-HTT +/-	5	25	negative	training	12
4891	5-HTT -/-	5	25	negative	training	60
4901	5-HTT +/-	5	25	negative	training	60
4902	5-HTT -/-	5	25	negative	training	60
4903	5-HTT +/+	5	25	negative	training	20
4904	5-HTT -/-	5	25	negative	training	20
4907	5-HTT +/+	5	25	negative	training	13
4912	5-HTT +/-	5	25	negative	training	60
4923	5-HTT +/+	5	25	negative	training	60
4925	5-HTT +/-	5	25	negative	training	60
4929	5-HTT -/-	5	25	negative	training	60
4930	5-HTT -/-	5	25	negative	training	60
4931	5-HTT +/-	5	25	negative	training	60
4946	5-HTT +/-	5	25	negative	training	60
4947	5-HTT -/-	5	25	negative	training	60
4955	5-HTT +/+	5	25	negative	training	60
4956	5-HTT -/-	5	25	negative	training	60
4582	5-HTT +/+	5	26	ambiguous	probe	5
4584	5-HTT +/-	5	26	ambiguous	probe	19
4585	5-HTT +/+	5	26	ambiguous	probe	9
4629	5-HTT +/-	5	26	ambiguous	probe	7
4630	5-HTT +/+	5	26	ambiguous	probe	7
4732	5-HTT -/-	5	26	ambiguous	probe	9
4733	5-HTT -/-	5	26	ambiguous	probe	60
4734	5-HTT -/-	5	26	ambiguous	probe	5
4735	5-HTT +/+	5	26	ambiguous	probe	6
4752	5-HTT -/-	5	26	ambiguous	probe	6
4753	5-HTT +/+	5	26	ambiguous	probe	7
4754	5-HTT +/+	5	26	ambiguous	probe	6
4831	5-HTT +/+	5	26	ambiguous	probe	5
4832	5-HTT +/-	5	26	ambiguous	probe	13
4833	5-HTT -/-	5	26	ambiguous	probe	6
4876	5-HTT +/-	5	26	ambiguous	probe	5
4877	5-HTT +/-	5	26	ambiguous	probe	8
4878	5-HTT +/+	5	26	ambiguous	probe	11
4889	5-HTT +/-	5	26	ambiguous	probe	8
4890	5-HTT +/-	5	26	ambiguous	probe	7
4891	5-HTT -/-	5	26	ambiguous	probe	24
4901	5-HTT +/-	5	26	ambiguous	probe	4
4902	5-HTT -/-	5	26	ambiguous	probe	60
4903	5-HTT +/+	5	26	ambiguous	probe	60
4904	5-HTT -/-	5	26	ambiguous	probe	60
4907	5-HTT +/+	5	26	ambiguous	probe	5
4912	5-HTT +/-	5	26	ambiguous	probe	47
4923	5-HTT +/+	5	26	ambiguous	probe	8
4925	5-HTT +/-	5	26	ambiguous	probe	9
4929	5-HTT -/-	5	26	ambiguous	probe	9
4930	5-HTT -/-	5	26	ambiguous	probe	12
4931	5-HTT +/-	5	26	ambiguous	probe	60
4946	5-HTT +/-	5	26	ambiguous	probe	10
4947	5-HTT -/-	5	26	ambiguous	probe	12
4955	5-HTT +/+	5	26	ambiguous	probe	21
4956	5-HTT -/-	5	26	ambiguous	probe	26
